# Supplementary material for: Modes of HIV transmission among young women and their sexual partners in Ukraine
Source: PLoS One. 2024 Jun 26;19(6):e0305072. doi: 10.1371/journal.pone.0305072 (PMC11207155; doi:10.1371/journal.pone.0305072)
Supplement: S1 Data — (CSV) [file pone.0305072.s004.csv]

record_id	td_2	td_3	td_4	td_6	td_7	td_8	td_9	td_10	forma_1_tehnichni_dani_complete	idu_1	idu_1_1	idu_1_2	idu_1_3	idu_2_1	idu_2_2	idu_2_3	idu_2_4	idu_2_5	idu_2_6	idu_2_7	idu_2_7_1	idu_2_8	idu_2_9	idu_2_10	idu_2_11	idu_2_12	idu_2_13	idu_2_14	idu_2_15	idu_2_16	idu_2_17	idu_2_17_1	idu_2_18_1	idu_2_18_2	idu_2_19	idu_2_19_1	idu_3	idu_3_1	form_2_spozhyvanna_narkotikiv_complete	se_1	se_2___1	se_2___2	se_2___3	se_3	se_3_1	se_4	se_4_1	se_5	se_5_1
CHK-001	223856	6	2	2019-08-14	2019-09-02	2020-12-22	2	0	2	0	0																						0	0	0				2	6	1	0	0	0		0		0
CHK-002	140138	6		2017-05-31	2018-06-04				0																														0		0	0	0
CHK-003	102133	6	1	2017-02-15	2017-02-21	2020-12-03	2	0	2	0	0																						0	0	0				2	5	1	0	0	1	1	0		0
CHK-004	91159	6	1	2015-10-08	2016-06-08	2020-12-04	2	0	2	1	0																						0	0	0				2	1	1	0	0	1	1	0		0
CHK-005	56916	6	2	2016-02-22	2016-04-19	2020-12-18	2	0	2	0	0																						0	0	0				2	1	1	0	0	0		0		0
CHK-006	127566	6	2	2016-09-22	2016-11-01	2020-12-02	2	0	2	0	0																						0	0	0				2	2	1	0	0	1	1	0		0
CHK-007	206793	6	2	2018-02-09	2019-04-19	2020-12-08	2	0	2	0	0																						0	0	0				2	4	1	0	1	0		0		0
CHK-008	206995	6	2	2019-04-10	2019-04-19	2020-12-14	1	0	2	0	0																						0	0	0				2	1	1	0	0	0		0		0
CHK-009	185487	6	2	2018-12-27	2019-01-02	2020-12-03	1	0	2	0	0																						0	0	0				2	3	1	0	0	0		0		0
CHK-010	144579	6	1	2017-10-26	2018-07-03	2020-11-27	2	0	2	0	0																						0	0	0				2	1	1	0	1	0		0		0
CHK-011	106262	6	2	2017-09-15	2017-10-17	2020-12-21	2	1	2	0	0																						0	0	0				2	3	1	0	1	0		0		0
CHK-012	195594	6		2016-11-18	2019-02-08				0																														0		0	0	0
CHK-013	56834	6	2	2016-10-07	2016-10-20	2020-11-26	2	0	2	0	0																						0	0	0				2	3	1	0	0	0		0		0
CHK-014	105237	6		2017-02-09	2017-05-23				0																														0		0	0	0
CHK-015	90393	6	1	2016-01-05	2016-02-01	2020-12-07	1	0	2	0	0																						0	0	0				2	1	1	0	0	0		0		0
CHK-016	222728	6	2	2019-06-25	2019-08-15	2020-11-30	2	0	2	0	0																						0	0	0				2	20	1	0	1	0		0		0
CHK-017	130910	6	2	2018-02-20	2018-03-14	2020-12-10	2	0	2	0	0																						0	0	0				2	5	1	0	0	0		0		0
CHK-018	203704	6	2	2019-03-26	2019-04-01	2020-11-20	2	0	2	0	0																						0	0	0				2	3	1	0	0	0		0		0
CHK-019	119165	6		2017-03-17	2017-12-01				0																														0		0	0	0
CHK-020	102507	6		2017-01-28	2017-03-01				0																														0		0	0	0
CHK-021	140358	6	2	2018-06-05	2018-06-06	2020-10-27	1	0	2	0	0																						0	0	0				2	2	1	0	0	0		0		0
CHK-022	199691	6	2	2019-02-06	2019-02-19	2020-11-30	2	0	2	0	0																						0	0	0				2	4	1	0	1	0		0		0
CHK-023	126529	6		2018-02-05	2018-02-12				0																														0		0	0	0
CHK-024	232584	6		2019-11-25	2019-11-14				0																														0		0	0	0
CHK-025	93553	6		1916-07-08	2016-07-18				0																														0		0	0	0
CHK-026	93333	6	2	2016-09-30	2016-11-01	2020-12-10	2	0	2	0	0																						0	0	0				2	2	1	0	0	0		0		0
CHK-027	104642	6		2017-03-17	2017-03-23				0																														0		0	0	0
CHK-028	93635	6	2	1916-08-25	2016-11-01	2020-10-13	1	0	2	0	0																						0	0	0				2	3	1	0	1	0		0		0
CHK-029	26143	6	2	2016-05-05	2016-06-01	2020-12-04	2	0	2	0	0																						0	0	0				2	5	1	0	0	1	1	0		0
CHK-030	198902	6		2015-05-14	2019-04-01				0																														0		0	0	0
CHK-031	108224	6		2013-11-06	2017-10-03				0																														0		0	0	0
CHK-032	93614	6		2016-01-21	2016-07-07				0																														0		0	0	0
CHK-033	91187	6		2016-11-18	2016-12-07				0																														0		0	0	0
CHK-034	102610	6		2017-03-10	2017-03-16				0																														0		0	0	0
CHK-035	201686	6	1	2019-03-05	2019-03-15	2020-12-04	2	0	2	0	0																						0	0	0				2	4	1	0	0	1	1	0		0
CHK-036	194638	6		2018-12-19	2019-02-04				0																														0		0	0	0
CHK-037	179424	6		2018-11-21	2018-11-23				0																														0		0	0	0
CHK-038	103480	6	2	2017-03-03	2017-05-03	2020-12-02	2	0	2	0	0																						0	0	0				2	4	1	0	0	0		0		0
CHK-039	167625	6		2018-07-31	2018-08-10				0																														0		0	0	0
CHK-040	165674	6	2	2018-06-27	2018-07-20	2020-11-30	1	0	2	0	0																						0	0	0				2	2	1	0	0	0		0		0
CHK-041	104077	6		2017-02-15	2017-04-04				0																														0		0	0	0
CHK-042	137405	6	2	2017-12-05	2018-05-16	2020-10-12	1	0	2	0	0																						0	0	0				2	1	1	0	0	0		0		0
CHK-043	214967	6	2	2019-06-12	2019-06-22	2020-12-03	2	0	2	0	0																						0	0	0				2	5	1	0	1	0		0		0
CHK-044	56989	6		2016-05-26	2016-07-01				0																														0		0	0	0
CHK-045	209209	6	2	2019-05-02	2019-05-08	2020-12-16	2	0	2	0	0																						0	0	0				2	2	1	0	0	0		0		0
CHK-046	174943	6		2018-10-03	2018-10-22				0																														0		0	0	0
CHK-047	57072	6		2016-10-21	2016-11-02				0																														0		0	0	0
CHK-048	106191	6	2	2017-09-21	2017-10-05	2020-12-04	2	1	2	1	0																						0	0	0				2	4	1	0	0	1	1	0		0
CHK-049	107730	6	2	2017-03-03	2017-03-15	2020-11-30	2	0	2	0	0																						0	0	0				2	3	1	0	1	0		0		0
CHK-050	208563	6	2	2019-04-16	2019-05-07	2020-11-30	2	0	2	0	0																						0	0	0				2	4	1	0	0	0		0		0
CHK-051	119265	6	2	2017-11-15	2017-12-01	2020-11-25	2	0	2	0	0																						0	0	0				2	1	1	0	0	0		0		0
CHK-052	91257	6	1	2016-05-26	2016-07-26	2020-11-27	2	0	2	0	0																						0	0	0				2	10	1	0	0	0		0		0
CHK-053	139337	6	2	2018-05-16	2018-06-01	2020-11-26	1	0	2	0	0																						0	0	0				2	1	1	0	1	0		0		0
CHK-054	110093	6	2	2017-08-31	2017-11-07	2020-11-25	2	0	2	0	0																						0	0	0				2	3	1	0	0	0		0		0
CHK-055	56877	6	2	2016-03-10	2016-03-14	2020-12-10	2	0	2	0	0																						0	0	0				2	6	1	0	0	0		0		0
CHK-056	56709	6		2016-07-22	2016-11-01				0																														0		0	0	0
CHK-057	133178	6	2	2018-03-28	2018-04-04	2020-12-02	2	0	2	0	0																						0	0	0				2	5	1	0	0	0		0		0
CHK-058	105774	6		2017-07-20	2017-08-14				0																														0		0	0	0
CHK-059	96428	6		2015-12-02	2016-05-10				0																														0		0	0	0
CHK-060	231501	6		2019-10-02	2019-10-30				0																														0		0	0	0
CHK-061	202098	6	2	2019-03-12	2019-03-19	2020-12-07	1	0	2	0	0																						0	0	0				2	3	1	0	1	0		0		0
CHK-062	126723	6	2	2017-03-24	2017-05-15	2020-12-11	2	0	2	0	0																						0	0	0				2	3	1	0	0	0		0		0
CHK-063	104639	6	2	2013-12-03	2017-06-09	2020-12-08	2	0	2	0	0																						0	0	0				2	2	1	0	0	0		0		0
CHK-064	218369	6		2019-07-04	2019-07-22				0																														0		0	0	0
CHK-065	93326	6	2	2016-07-28	2016-08-16	2020-11-23	2	0	2	0	0																						0	0	0				2	2	1	0	1	0		0		0
CHK-066	206192	6		2019-04-10	2019-04-16				0																														0		0	0	0
CHK-067	56576	6	2	2016-07-08	2016-08-09	2020-12-11	2	1	2	1	0																						0	0	0				2	5	1	0	1	1	1	0		0
CHK-068	126718	6		2018-01-04	2018-02-05				0																														0		0	0	0
CHK-069	93900	6		2015-11-25	2016-01-28				0																														0		0	0	0
CHK-070	110066	6	2	2017-10-19	2017-11-17	2020-11-30	2	0	2	0	0																						0	0	0				2	3	1	0	0	0		0		0
CHK-071	201876	6	2	2016-11-18	2016-12-27	2020-12-22	2	0	2	0	0																						0	0	0				2	2	1	0	0	0		0		0
CHK-072	96018	6		2015-11-19	2016-12-01				0																														0		0	0	0
CHK-073	106419	6		2017-02-09	2017-03-20				0																														0		0	0	0
CHK-074	201325	6		2019-02-26	2019-03-15				0																														0		0	0	0
CHK-075	170310	6	1	2018-08-27	2018-09-10	2020-10-12	1	0	2	1	0																						0	1	1	амфітамін			2	7	1	0	1	1	1	0		1	1
CHK-076	236733	6	2	2019-11-27	2019-12-06	2020-12-02	2	0	2	0	0																						0	0	0				2	2	1	0	1	0		0		1	1
CHK-077	206996	6	2	2019-04-10	2019-04-22	2020-12-02	2	0	2	0	0																						0	0	0				2	2	1	0	0	1	1	0		0
CHK-078	180962	6	2	2018-11-28	2018-12-06	2020-11-30	2	0	2	0	0																						0	0	0				2	4	1	0	1	1	1	0		0
CHK-079	169462	6	1	2018-07-24	2018-08-01	2020-12-18	1	0	2	0	0																						0	0	0				2	2	1	0	0	0		0		0
CHK-080	51444	6		2016-11-18	2016-12-19				0																														0		0	0	0
CHK-081	56503	6	2	2015-04-09	2016-11-01	2020-12-03	2	0	2	0	0																						0	0	0				2	1	1	0	0	0		0		0
CHK-082	212934	6		2017-03-10	2019-06-07				0																														0		0	0	0
CHK-083	210527	6		2019-05-15	2019-05-21				0																														0		0	0	0
CHK-084	90675	6	2	2016-08-04	2016-08-10	2020-12-03	2	0	2	0	0																						0	0	0				2	3	1	0	0	0		0		0
CHK-085	126169	6		2016-08-25	2016-10-01				0																														0		0	0	0
CHK-086	90420	6	2	2015-12-09	2016-02-18	2020-12-08	2	0	2	0	0																						0	0	0				2	3	1	0	0	0		0		0
CHK-087	107971	6	2	2017-08-31	2017-10-01	2020-12-04	2	0	2	0	0																						0	0	0				2	5	1	0	0	0		0		0
CHK-088	219951	6		2019-07-04	2019-08-01				0																														0		0	0	0
CHK-089	70852	6		2017-04-13	2017-06-08				0																														0		0	0	0
CHK-090	251879	6	2	2019-09-12	2019-09-26	2020-09-30	1	0	2	0	0																						0	0	0				2	1	1	0	1	0		0		0
CHK-091	233412	6		2019-10-02	2019-11-18				0																														0		0	0	0
DNK-001	224024	3		2019-09-03	2019-09-10				0																														0		0	0	0
DNK-002	145437	3		2018-04-10	2018-05-15				0																														0		0	0	0
DNK-003	228601	3			2019-10-24				0																														0		0	0	0
DNK-004	145520	3		2016-08-09	2016-08-29				0																														0		0	0	0
DNK-005	148455	3		2015-12-16	2016-03-21				0																														0		0	0	0
DNK-006	147748	3		2017-10-18	2017-11-30				0																														0		0	0	0
DNK-007	149089	3		2017-10-18	2017-12-01				0																														0		0	0	0
DNK-008	197479	3		2019-01-29	2019-03-15				0																														0		0	0	0
DNK-009	149674	3		2017-12-12	2018-01-04				0																														0		0	0	0
DNK-010	239017	3		2019-12-17	2019-12-21				0																														0		0	0	0
DNK-011	196375	3		2019-02-05	2019-02-13				0																														0		0	0	0
DNK-012	163494	3		2016-12-27	2017-02-14				0																														0		0	0	0
DNK-013	149772	3		2016-11-18	2016-12-09				0																														0		0	0	0
DNK-014	185612	3	2	2016-05-30	2016-06-23	2020-11-30	2	0	1	0	0																						0	0	0				1	3	1	0	0	0		0		0
DNK-015	176499	3		2016-01-13	2016-02-10				0																														0		0	0	0
DNK-016	150081	3	2	2016-11-28	2017-01-18	2020-12-21	2	0	1	0	0																						0	0	0				1	2	1	0	0	0		0		0
DNK-017	186470	3	2	2016-03-28	2016-04-27	2020-11-30	2	0	1	0	0																						0	0	0				1	4	1	0	0	0		0		0
DNK-018	150534	3		2017-02-21	2017-03-03				0																														0		0	0	0
DNK-019	221204	3		2019-08-12	2019-08-22				0																														0		0	0	0
DNK-020	179051	3		2016-01-18	2016-02-19				0																														0		0	0	0
DNK-021	163073	3		2016-06-14	2018-02-22				0																														0		0	0	0
DNK-022	93804	3	2	2016-03-23	2016-04-25	2020-11-03	1	0	1	0	0																						0	0	0				1	1	1	1	1	0		0		0
DNK-023	56116	3		2015-01-10	2016-07-01				0																														0		0	0	0
DNK-024	91989	3	2	2016-07-20	2016-09-22	2020-11-19	2	0	1	0	0																						0	0	0				1	2	1	0	1	0		0		0
DNK-025	175747	3		2017-01-13	2018-10-11				0																														0		0	0	0
DNK-026	161419	3	2	2017-02-14	2017-02-23	2020-11-20	1	0	1	0	0																						0	0	0				1	3	1	0	0	0		0		0
DNK-027	215964	3		2019-07-02	2019-07-17				0																														0		0	0	0
DNK-028	203460	3		2019-03-19	2019-04-04				0																														0		0	0	0
DNK-029	150745	3		2015-11-18	2016-01-03				0																														0		0	0	0
DNK-030	177633	3	2	2015-06-16	2018-11-09	2020-12-22	2	0	1	0	0																						0	1	0				1	3	1	0	1	1	1	0		1	1
DNK-031	199917	3	2	2019-03-01	2019-03-13	2020-12-04	2	0	1	0	0																						0	0	0				1	1	1	1	1	0		0		0
DNK-032	150933	3	2	2017-09-20	2017-10-06	2020-11-30	2	0	1	0	0																						0	1	1	фен			1	10	1	1	1	0		0		0
DNK-033	231079	3		2019-10-29	2019-11-01				0																														0		0	0	0
DNK-034	152368	3	2	2016-10-06	2016-11-09	2020-12-04	2	0	1	0	0																						0	0	0				1	4	1	1	0	0		0		0
DNK-035	152451	3	2	2017-06-06	2017-08-01	2020-12-21	2	0	1	0	0																						0	0	0				1	1	1	0	0	0		0		1	1
DNK-036	213041	3		2019-05-21	2019-06-10				0																														0		0	0	0
DNK-037	221617	3		2019-08-06	2019-09-04				0																														0		0	0	0
DNK-038	178834	3	2	2018-06-26	2018-08-01	2020-11-19	2	0	1	0	0																						0	0	0				1	1	1	1	1	0		0		0
DNK-039	146711	3	2	2014-04-15	2017-11-06	2020-12-04	2	0	1	0	0																						0	0	0				1	1	1	1	0	0		0		0
DNK-040	146747	3		2018-03-28	2018-04-17				0																														0		0	0	0
DNK-041	146733	3	2	2017-12-27	2018-01-29	2020-12-05	2	0	1	1	0																						0	0	0				1	5	1	0	0	0		0		0
DNK-042	160054	3	2	2016-12-27	2017-01-30	2020-12-15	2	1	1	0	0																						0	0	0				1	0	0	0	0
DNK-043	160208	3		2017-03-28	2017-05-05				0																														0		0	0	0
DNK-044	160718	3		2018-03-20	2018-05-11				0																														0		0	0	0
DNK-045	160168	3		2017-03-07	2017-03-27				0																														0		0	0	0
DNK-046	160191	3		2017-03-21	2017-12-11				0																														0		0	0	0
DNK-047	186324	3	2	2018-10-26	2018-11-05	2020-12-16	2	0	1	0	0																						0	0	0				1	2	1	1	1	0		0		0
DNK-048	208603	3		2019-04-30	2019-05-07				0																														0		0	0	0
DNK-049	193058	3			2016-09-26				0																														0		0	0	0
DNK-050	160687	3		2018-01-09	2018-04-18				0																														0		0	0	0
DNK-051	204469	3		2018-07-25	2018-11-17				0																														0		0	0	0
DNK-052	184797	3	2	2018-11-20	2018-12-06	2020-12-16	2	0	1	0	0																						0	0	0				1	1	1	0	0	0		0		0
DNK-053	223775	3	2	2019-08-27	2019-09-02	2020-12-22	2	0	1	0	0																						0	0	0				1	3	1	0	0	0		0		1	1
DNK-054	180073	3		2018-11-29	2018-12-03				0																														0		0	0	0
DNK-055	186124	3		2018-11-06	2018-12-04				0																														0		0	0	0
DNK-056	160728	3		2018-05-07	2018-05-23				0																														0		0	0	0
DNK-057	160073	3		2017-01-10	2017-02-08				0																														0		0	0	0
DNK-058	193205	3	2	2016-01-26	2016-04-14				0																														0		0	0	0
DNK-059	160745	3		2018-06-19	2018-06-22				0																														0		0	0	0
DNK-060	186115	3	2	2018-09-25	2018-11-05	2020-12-16	2	0	1	0	0																						0	1	0				1	1	1	0	0	0		0		0
DNK-061	187737	3		2017-04-11	2017-05-10				0																														0		0	0	0
DNK-062	198428	3	2	2019-02-12	2019-02-27	2020-12-17	2	1	1	1	1	2009-12-01	1	0	0	0	1	1	0	1	налбуфен	0	0	1	1	0	0	1	0	0	0		0	0	0		0		1	3	1	0	0	1	1	0		0
DNK-063	202590	3		2018-12-11	2019-03-22				0																														0		0	0	0
DNK-064	185401	3		2018-12-11	2019-01-02				0																														0		0	0	0
DNK-065	145967	3		2014-04-14	2017-02-01				0																														0		0	0	0
DNK-066	162271	3		2018-02-27	2018-03-02				0																														0		0	0	0
DNK-067	152049	3		2018-05-29	2018-06-18				0																														0		0	0	0
DNK-068	209698	3		2019-03-26	2019-05-27				0																														0		0	0	0
DNK-069	185733	3		2016-07-12	2016-08-11				0																														0		0	0	0
DNK-070	207468	3		2019-04-16	2019-04-26				0																														0		0	0	0
DNK-071	177498	3	2	2018-06-27	2018-07-12	2020-12-17	2	0	1	1	0																						0	0	0				1	2	1	0	0	0		0		1	1
DNK-072	174381	3		2018-06-19	2018-10-01				0																														0		0	0	0
DNK-073	187660	3		2018-12-11	2019-01-15				0																														0		0	0	0
DNK-074	160041	3		2008-03-21	2016-12-30				0																														0		0	0	0
DNK-075	145308	3		2012-11-01	2016-01-11				0																														0		0	0	0
DNK-076	145574	3	2	2016-09-12	2016-10-03	2020-12-21	2	0	1	1	0																						0	0	0				1	2	1	0	0	0		0		0
DNK-077	160187	3	2	2017-03-21	2017-05-30	2020-12-22	2	0	1	0	0																						0	0	0				1	2	1	0	1	0		0		0
DNK-078	160545	3	2	2017-10-17	2017-11-22	2020-12-22	2	0	1	0	0																						0	0	0				1	6	1	0	0	1	1	0		1	1
DNK-079	195283	3	2	2019-01-21	2019-02-07	2020-12-17	2	0	1	0	0																						0	0	0				1	1	1	0	0	0		0		0
DNK-080	181309	3		2016-08-02	2016-09-03				0																														0		0	0	0
DNK-081	163973	3	2	2017-09-13	2017-10-11	2020-12-21	2	0	1	0	0																						0	0	0				1	2	1	0	0	0		0		1	1
DNK-082	159526	3	2	2016-04-22	2016-10-21	2020-12-22	2	0	1	0	0																						0	0	0				1	2	1	1	0	0		0		0
DNK-083	163065	3		2018-01-02	2018-02-08				0																														0		0	0	0
DNK-084	230162	3		2019-10-22	2019-10-31				0																														0		0	0	0
DNK-085	147681	3		2016-04-05	2016-05-30				0																														0		0	0	0
DNK-086	178466	3	2	2015-09-14	2018-11-19	2020-12-21	2	0	1	0	0																						0	0	0				1	3	1	0	0	0		0		0
DNK-087	234149	3	2	2019-11-06	2019-12-06	2020-12-21	2	0	1	0	0																						0	0	0				1	3	1	0	0	0		0		0
DNK-088	201457	3		2016-07-26	2016-08-11				0																														0		0	0	0
DNK-089	193064	3		2016-03-05	2016-05-05				0																														0		0	0	0
DNK-090	163827	3		2016-06-23	2016-06-14				0																														0		0	0	0
DNK-091	211367	3		2019-05-16	2019-06-19				0																														0		0	0	0
DNK-092	175472	3		2016-08-01	2016-08-05				0																														0		0	0	0
DNK-093	150339	3	2	2015-07-01	2016-01-08	2020-12-21	2	0	1	0	0																						0	0	0				1	7	1	0	1	0		0		0
DNK-094	186834	3		2015-12-22	2016-04-04				0																														0		0	0	0
DNK-095	160173	3		2017-03-07	2017-03-31				0																														0		0	0	0
DNK-096	203894	3		2019-03-05	2019-03-26				0																														0		0	0	0
DNK-097	226915	3		2019-09-24	2019-09-25				0																														0		0	0	0
DNK-098	151330	3	2	2016-11-28	2017-01-03	2020-12-21	2	0	1	0	0																						0	0	0				1	2	1	0	0	0		0		1	1
DNK-099	188699	3	2		2016-12-14	2020-12-21	2	0	1	0	0																						0	0	0				1	5	1	0	1	0		0		0
DNK-100	176826	3		2016-02-01	2016-02-24				0																														0		0	0	0
DNK-101	151114	3		2017-07-18	2017-11-13				0																														0		0	0	0
DNK-102	215172	3		2019-06-18	2019-07-12				0																														0		0	0	0
DNK-103	149060	3		2017-05-03	2017-06-16				0																														0		0	0	0
DNK-104	159686	3		2016-10-11	2017-03-16				0																														0		0	0	0
DNK-105	180746	3		2017-05-29	2017-06-14				0																														0		0	0	0
DNK-106	206013	3		2016-03-09	2016-05-10				0																														0		0	0	0
DNK-107	192481	3		2016-09-26	2016-11-17				0																														0		0	0	0
DNK-108	149187	3		2016-10-24	2017-01-10				0																														0		0	0	0
DNK-109	178365	3		2014-01-22	2017-07-05				0																														0		0	0	0
DNK-110	219318	3		2019-07-23	2019-08-06				0																														0		0	0	0
DNK-111	152148	3		2017-01-26	2017-09-05				0																														0		0	0	0
DNK-112	178350	3		2017-05-16	2017-07-12				0																														0		0	0	0
DNK-113	208592	3		2014-08-20	2016-07-07				0																														0		0	0	0
DNK-114	147547	3		2015-05-19	2018-12-19				0																														0		0	0	0
DNK-115	174444	3		2018-09-18	2018-10-11				0																														0		0	0	0
DNK-116	201284	3		2018-12-10	2019-03-13				0																														0		0	0	0
DNK-117	149706	3		2018-04-17	2018-06-07				0																														0		0	0	0
DNK-118	186850	3		2018-08-17	2018-09-17				0																														0		0	0	0
DNK-119	170645	3		2018-06-12	2018-06-27				0																														0		0	0	0
DNK-120	187540	3		2016-02-15	2016-04-01				0																														0		0	0	0
DNK-121	161017	3		2017-01-12	2017-02-10				0																														0		0	0	0
DNK-122	160121	3		2017-02-07	2017-02-24				0																														0		0	0	0
DNK-123	150894	3		2017-02-14	2018-12-03				0																														0		0	0	0
DNK-124	178651	3		2018-06-12	2018-07-02				0																														0		0	0	0
DNK-125	152139	3		2017-11-07	2017-11-27				0																														0		0	0	0
DNK-126	174738	3		2018-10-09	2018-10-18				0																														0		0	0	0
DNK-127	198425	3		2019-02-19	2019-03-04				0																														0		0	0	0
DNK-128	187250	3		2016-01-26	2016-10-26				0																														0		0	0	0
DNK-129	159852	3		2016-11-22	2017-06-21				0																														0		0	0	0
DNK-130	233303	3		2019-11-15	2019-11-27				0																														0		0	0	0
DNK-131	147329	3		2016-12-14	2017-01-26				0																														0		0	0	0
DNK-132	160367	3		2017-06-27	2018-10-29				0																														0		0	0	0
DNK-133	223224	3		2019-08-27	2019-09-04				0																														0		0	0	0
DNK-134	160143	3		2017-02-21	2017-03-21				0																														0		0	0	0
DNK-135	163451	3		2017-04-12	2017-10-20				0																														0		0	0	0
DNK-136	184443	3		2018-06-12	2018-06-18				0																														0		0	0	0
DNK-137	209335	3		2019-05-10	2019-05-17				0																														0		0	0	0
DNK-138	150803	3		2017-12-06	2017-12-21				0																														0		0	0	0
DNK-139	193106	3			2016-08-08				0																														0		0	0	0
DNK-140	56808	3		2016-09-03	2016-09-19				0																														0		0	0	0
DNK-141	146672	3		2017-01-12	2017-02-17				0																														0		0	0	0
DNK-142	193442	3		2019-01-15	2019-03-01				0																														0		0	0	0
DNK-143	159638	3		2016-08-02	2017-03-14				0																														0		0	0	0
DNK-144	230218	3		2019-10-15	2019-10-22				0																														0		0	0	0
DNK-145	151492	3		2017-09-20	2017-10-10				0																														0		0	0	0
DNK-146	145924	3		2017-04-25	2017-05-25				0																														0		0	0	0
DNK-147	186207	3		2016-02-16	2016-04-12				0																														0		0	0	0
DNK-148	160343	3		2017-06-14	2017-07-20				0																														0		0	0	0
DNK-149	186972	3			2017-12-11				0																														0		0	0	0
DNK-150	145543	3		2017-06-12	2017-07-04				0																														0		0	0	0
DNK-151	149739	3		2016-09-13	2016-10-17				0																														0		0	0	0
DNK-152	150447	3		2010-10-01	2016-07-14				0																														0		0	0	0
DNK-153	159855	3		2016-11-22	2017-02-17				0																														0		0	0	0
DNK-154	145521	3		2016-05-30	2016-08-17				0																														0		0	0	0
DNK-155	207519	3		2019-04-23	2019-05-08				0																														0		0	0	0
DNK-156	147064	3		2016-12-27	2017-04-07				0																														0		0	0	0
DNK-157	149675	3		2017-12-18	2018-01-17				0																														0		0	0	0
DNK-158	215824	3		2019-06-25	2019-07-31				0																														0		0	0	0
DNK-159	188157	3		2015-09-02	2016-02-04				0																														0		0	0	0
DNK-160	160025	3		2016-12-13	2017-02-09				0																														0		0	0	0
DNK-161	210667	3		2019-05-14	2019-05-29				0																														0		0	0	0
DNK-162	235072	3		2019-11-20	2019-12-13				0																														0		0	0	0
DNK-163	192146	3			2016-10-06				0																														0		0	0	0
DNK-164	178835	3		2016-03-23	2016-04-04				0																														0		0	0	0
DNK-165	162386	3		2016-04-22	2016-05-25				0																														0		0	0	0
DNK-166	229405	3		2019-10-15	2019-10-17				0																														0		0	0	0
DNK-167	205334	3		2016-04-22	2016-06-08				0																														0		0	0	0
DNK-168	145588	3		2017-07-11	2017-10-18				0																														0		0	0	0
DNK-169	152463	3		2017-10-18	2018-01-12				0																														0		0	0	0
DNK-170	161727	3		2016-07-04	2016-07-25				0																														0		0	0	0
DNK-171	163583	3		2017-06-12	2017-06-23				0																														0		0	0	0
DNK-172	162369	3		2016-06-14	2016-06-14				0																														0		0	0	0
DNP-001	238557	2	2	2019-12-18	2019-12-18	2020-10-20	1	0	0	0	0																						0	0	0				0	1	1	1	1	0		0		0
DNP-002	74819	2	1		2017-05-08	2020-10-20	1	0	0	0	0																						0	0	0				0	2	1	0	0	1	1	0		1	1
DNP-003	235263	2	1	2019-11-19	2019-11-29	2020-10-20	1	0	0	0	0																						0	0	0				0	2	1	1	1	0		0		1	1
DNP-004	230932	2		2015-12-18	2018-03-26				0																														0		0	0	0
DNP-005	57448	2	1		2017-05-19	2020-11-16	1	0	0	0	0																						0	0	0				0	3	1	1	0	0		0		1	1
DNP-006	68313	2		2016-07-01	2016-07-19				0																														0		0	0	0
DNP-007	129023								0																														0		0	0	0
DNP-008	119416	2		2018-08-27	2018-09-11				0																														0		0	0	0
DNP-009	129509	2			2016-11-18				0																														0		0	0	0
DNP-010	125735	2		2017-02-07	2019-09-16				0																														0		0	0	0
DNP-011	224133	2		2017-10-05	2017-11-02				0																														0		0	0	0
DNP-012	70777	2		2019-02-08	2019-03-01				0																														0		0	0	0
DNP-013	129207	2		2018-05-16	2019-06-19				0																														0		0	0	0
DNP-014	117062	2		2018-08-09	2018-09-04				0																														0		0	0	0
DNP-015	210820	2		2017-11-03	2017-11-08				0																														0		0	0	0
DNP-016	43622	2		2018-11-22	2018-12-03				0																														0		0	0	0
DNP-017	178226	2		2013-03-13	2017-10-23				0																														0		0	0	0
DNP-018	213831	2		2014-12-01	2016-06-08				0																														0		0	0	0
DNP-019	110207	2		2014-02-28	2017-01-24				0																														0		0	0	0
DNP-020	167633	2		2014-12-01	2016-06-01				0																														0		0	0	0
DNP-021	200080	2		2018-08-17	2018-08-27				0																														0		0	0	0
DNP-022	229693	2		2019-09-18	2019-10-18				0																														0		0	0	0
DNP-023	136100	2		2018-03-16	2018-05-02				0																														0		0	0	0
DNP-024	94785	2		2016-01-28	2016-03-14				0																														0		0	0	0
DNP-025	67021	2			2017-10-11				0																														0		0	0	0
DNP-026	72833	2		2016-04-07	2018-02-14				0																														0		0	0	0
DNP-027	56025	2		2017-01-16	2017-02-23				0																														0		0	0	0
DNP-028	116350	2	2	2017-08-23	2019-09-04	2020-11-18	1	0	0	0	0																						0	0	0				0	1	1	0	0	0		0		0
DNP-029	130106	2		2018-02-14	2018-03-14				0																														0		0	0	0
DNP-030	40924	2		2014-06-05	2018-07-04				0																														0		0	0	0
DNP-031	174685	2		2018-09-27	2018-10-17				0																														0		0	0	0
DNP-032	58050	2		2014-05-16	2018-04-13				0																														0		0	0	0
DNP-033	138608	2		2017-12-26	2018-05-25				0																														0		0	0	0
DNP-034	108497	2		2017-08-09	2017-08-25				0																														0		0	0	0
DNP-035	168396	2		2018-08-02	2018-08-06				0																														0		0	0	0
DNP-036	226793	2		2019-09-13	2019-09-24				0																														0		0	0	0
DNP-037	169565	2		2018-08-22	2018-09-03				0																														0		0	0	0
DNP-038	172318	2		2018-09-19	2018-09-26				0																														0		0	0	0
DNP-039	41078	2		2014-07-08	2016-09-19				0																														0		0	0	0
DNP-040	118814	2		2013-01-30	2017-09-20				0																														0		0	0	0
DNP-041	100719	2		2015-07-01	2017-07-27				0																														0		0	0	0
DNP-042	141006	2		2018-04-17	2018-06-14				0																														0		0	0	0
DNP-043	165138	2			2018-09-24				0																														0		0	0	0
DNP-044	71626	2	2	2018-02-28	2018-03-14	2020-11-17	1	0	0	0	0																						0	0	0				0	1	1	0	0	0		0		1	1
DNP-045	141569	2		2018-05-15	2018-06-20				0																														0		0	0	0
DNP-046	131248	2		2018-01-23	2018-03-15				0																														0		0	0	0
DNP-047	211069	2		2019-04-18	2019-05-27				0																														0		0	0	0
DNP-048	104926	2		2016-11-17	2017-04-03				0																														0		0	0	0
DNP-049	40513	2		2015-11-24	2017-02-07				0																														0		0	0	0
DNP-050	70243	2		2016-02-22	2017-03-17				0																														0		0	0	0
DNP-051	120894	2		2017-07-03	2017-07-12				0																														0		0	0	0
DNP-052	126394	2		2017-06-08	2017-06-27				0																														0		0	0	0
DNP-053	42373	2		2016-10-13	2016-11-01				0																														0		0	0	0
DNP-054	181311	2		2018-11-09	2018-12-20				0																														0		0	0	0
DNP-055	97547	2		2017-05-11	2017-06-01				0																														0		0	0	0
DNP-056	164931	2		2018-06-08	2018-07-09				0																														0		0	0	0
DNP-057	45213	2	1	2016-08-01	2019-03-15	2020-11-27	1	0	0	0	0																						0	0	0				0	1	1	0	0	0		0		0
DNP-058	134876	2		2018-04-18	2018-04-20				0																														0		0	0	0
DNP-059	175153	2		2018-10-18	2019-01-05				0																														0		0	0	0
DNP-060	127122	2		2018-01-17	2018-10-02				0																														0		0	0	0
DNP-061	127827	2		2016-11-11	2018-02-01				0																														0		0	0	0
DNP-062	73936	2		2015-12-02	2016-02-02				0																														0		0	0	0
DNP-063	124139	2		2017-05-25	2018-01-24				0																														0		0	0	0
DNP-064	74086	2		2013-05-16	2017-11-22				0																														0		0	0	0
DNP-065	69435	2		2016-10-19	2017-03-27				0																														0		0	0	0
DNP-066	135022	2		2017-07-24	2017-09-04				0																														0		0	0	0
DNP-067	68114	2		2017-04-27	2017-05-18				0																														0		0	0	0
DNP-068	64272	2		2015-10-09	2016-01-05				0																														0		0	0	0
DNP-069	204152	2		2019-02-27	2019-04-01				0																														0		0	0	0
DNP-070	211963	2		2019-05-20	2019-05-31				0																														0		0	0	0
DNP-071	210131	2		2019-03-21	2019-05-23				0																														0		0	0	0
DNP-072	65315	2		2015-09-04	2016-02-12				0																														0		0	0	0
DNP-073	188471	2	1	2017-10-25	2018-03-05	2020-11-18	1	0	0	1	0																						0	0	0				0	1	1	0	0	0		0		0
DNP-074	225683	2		2019-08-23	2019-09-20				0																														0		0	0	0
DNP-075	134960	2		2018-03-21	2018-04-19				0																														0		0	0	0
DNP-076	229813	2		2019-10-17	2019-11-07				0																														0		0	0	0
DNP-077	46816	2		2016-04-29	2016-05-10				0																														0		0	0	0
DNP-078	69902	2		2012-03-27	2016-09-13				0																														0		0	0	0
DNP-079	227899	2		2019-09-03	2019-10-02				0																														0		0	0	0
DNP-080	119029	2		2009-08-22	2017-12-11				0																														0		0	0	0
DNP-081	105954	2		2017-05-04	2017-05-04				0																														0		0	0	0
DNP-082	118141	2		2017-05-05	2018-02-27				0																														0		0	0	0
DNP-083	117200	2		2017-07-27	2017-10-27				0																														0		0	0	0
DNP-084	75078	2		2016-06-14	2016-09-30				0																														0		0	0	0
DNP-085	178449	2		2018-10-18	2018-11-02				0																														0		0	0	0
DNP-086	129752	2		2018-03-07	2018-03-14				0																														0		0	0	0
DNP-087	40045	2		2013-02-07	2017-11-15				0																														0		0	0	0
DNP-088	42701	2		2016-12-21	2017-01-30				0																														0		0	0	0
DNP-089	100902	2		2014-11-12	2017-07-31				0																														0		0	0	0
DNP-090	67174	2		2008-10-10	2017-01-10				0																														0		0	0	0
DNP-091	47931	2	1	2018-07-30	2018-08-17	2020-11-28	1	0	0	0	0																						0	0	0				0	1	1	1	0	1	1	0		0
DNP-092	42538	2		2016-07-21	2017-01-23				0																														0		0	0	0
DNP-093	110189	2		2017-07-21	2017-08-10				0																														0		0	0	0
DNP-094	117169	2		2015-06-02	2018-01-17				0																														0		0	0	0
DNP-095	205313	2		2019-02-28	2019-04-01				0																														0		0	0	0
DNP-096	117798	2		2017-05-29	2017-06-26				0																														0		0	0	0
DNP-097	143366	2		2018-05-21	2018-05-25				0																														0		0	0	0
DNP-098	74617	2		2016-11-18	2017-02-16				0																														0		0	0	0
DNP-099	139047	2		2018-04-27	2018-05-31				0																														0		0	0	0
DNP-100	66936	2		2015-08-17	2016-06-01				0																														0		0	0	0
DNP-101	228908	2		2019-10-11	2019-10-16				0																														0		0	0	0
DNP-102	46853	2		2011-11-02	2018-03-13				0																														0		0	0	0
DNP-103	117690	2	1	2019-05-04	2019-05-24	2020-11-18	1	0	0	0	0																						0	0	0				0	2	1	0	0	1	1	0		0
DNP-104	48070	2		2016-09-02	2016-09-22				0																														0		0	0	0
DNP-105	75418	2		2016-10-20	2016-11-16				0																														0		0	0	0
DNP-106	51916	2		2016-10-25	2017-07-19				0																														0		0	0	0
DNP-107	239757	2		2019-12-13	2019-12-27				0																														0		0	0	0
DNP-108	129241	2		2017-08-30	2017-09-18				0																														0		0	0	0
DNP-109	128074	2		2017-08-09	2017-08-28				0																														0		0	0	0
DNP-110	116815	2		2017-01-12	2017-11-09				0																														0		0	0	0
DNP-111	109551	2		2017-05-05	2017-07-03				0																														0		0	0	0
DNP-112	126086	2		2018-01-05	2018-02-08				0																														0		0	0	0
DNP-113	41517	2		2012-07-05	2016-12-06				0																														0		0	0	0
DNP-114	127854	2		2015-01-13	2018-02-02				0																														0		0	0	0
DNP-115	68099	2		2013-09-03	2017-01-27				0																														0		0	0	0
DNP-116	75770	2		2016-09-01	2016-09-20				0																														0		0	0	0
DNP-117	198585	2		2019-01-31	2019-02-25				0																														0		0	0	0
DNP-118	121536	2		2017-03-01	2017-12-28				0																														0		0	0	0
DNP-119	180343	2	2	2016-12-20	2018-03-08	2020-11-20	1	0	0	1	0																						0	0	0				0	3	1	0	0	1	1	0		0
DNP-120	46372	2		2016-01-29	2016-04-26				0																														0		0	0	0
DNP-121	70768	2		2017-02-03	2017-01-23				0																														0		0	0	0
DNP-122	106186	2		2017-09-27	2017-10-17				0																														0		0	0	0
DNP-123	63574	2		2012-02-13	2016-09-01				0																														0		0	0	0
DNP-124	61118	2		2016-06-16	2016-10-01				0																														0		0	0	0
DNP-125	123968	2		2017-09-07	2017-09-14				0																														0		0	0	0
DNP-126	94925	2			2016-01-04				0																														0		0	0	0
DNP-127	117680	2		2017-04-19	2017-05-12				0																														0		0	0	0
DNP-128	119501	2		2017-08-02	2017-08-23				0																														0		0	0	0
DNP-129	124709	2		2017-09-06	2017-09-18				0																														0		0	0	0
DNP-130	73776	2		2016-02-04	2016-03-21				0																														0		0	0	0
DNP-131	35039	2	1	2019-10-16	2019-10-29	2020-11-16	1	0	2	0	0																						0	0	0				0	1	1	0	0	0		0		0
DNP-132	168270	2		2018-03-27	2018-08-20				0																														0		0	0	0
DNP-133	166710	2		2018-06-27	2018-08-20				0																														0		0	0	0
DNP-134	45310	2		2014-12-12	2019-11-26				0																														0		0	0	0
DNP-135	117754	2		2016-04-06	2017-12-04				0																														0		0	0	0
DNP-136	196669	2		2019-01-21	2019-02-13				0																														0		0	0	0
DNP-137	131895	2		2018-02-21	2018-03-13				0																														0		0	0	0
DNP-138	44086	2		2011-08-08	2016-11-23				0																														0		0	0	0
DNP-139	125648	2		2017-12-18	2018-10-09				0																														0		0	0	0
DNP-140	48278	2		2016-07-28	2016-08-15				0																														0		0	0	0
DNP-141	158760	2		2014-11-27	2019-11-18				0																														0		0	0	0
DNP-142	124704	2		2017-03-20	2017-05-15				0																														0		0	0	0
DNP-143	70701	2		2016-11-24	2018-12-10				0																														0		0	0	0
DNP-144	47132	2		2016-04-27	2016-05-12				0																														0		0	0	0
DNP-145	128388	2		2017-06-09	2017-06-23				0																														0		0	0	0
DNP-146	185461	2		2018-12-06	2019-01-02				0																														0		0	0	0
DNP-147	144978	2		2018-06-22	2018-07-09				0																														0		0	0	0
DNP-148	217003	2		2019-07-10	2019-07-22				0																														0		0	0	0
DNP-149	94812	2		2014-11-18	2018-11-01				0																														0		0	0	0
DNP-150	169692	2		2018-08-07	2018-09-26				0																														0		0	0	0
DNP-151	39602	2		2007-11-27	2017-02-04				0																														0		0	0	0
DNP-152	216292	2		2019-06-14	2019-07-15				0																														0		0	0	0
DNP-153	75625	2		2016-01-08	2016-02-04				0																														0		0	0	0
DNP-154	144619	2		2018-06-19	2018-07-04				0																														0		0	0	0
DNP-155	168975	2	1	2015-11-01	2016-01-06	2020-11-17	1	0	0	0	0																						0	0	0				0	2	1	0	0	0		0		1	1
DNP-156	26014	2		2015-12-01	2018-01-25				0																														0		0	0	0
DNP-157	68321	2		2015-03-27	2017-02-01				0																														0		0	0	0
DNP-158	56564	2		2016-02-17	2016-03-01				0																														0		0	0	0
DNP-159	108270	2		2014-05-16	2017-01-11				0																														0		0	0	0
DNP-160	70275	2	1	2015-06-19	2017-03-23	2020-11-17	1	0	0	0	0																						0	0	0				0	1	1	0	0	0		0		1	1
DNP-161	213900	2		2019-05-27	2019-06-13				0																														0		0	0	0
DNP-162	220458	2		2018-12-13	2019-08-06				0																														0		0	0	0
DNP-163	120657	2		2017-08-31	2017-11-07				0																														0		0	0	0
DNP-164	198770	2	1	2010-12-02	2017-01-03	2020-11-18	1	0	0	0	0																						0	0	0				0	2	1	1	0	0		0		0
DNP-165	216238	2		2019-06-27	2019-07-09				0																														0		0	0	0
DNP-166	74891	2		2016-11-01	2016-11-23				0																														0		0	0	0
DNP-167	42450	2		2015-11-17	2016-08-11				0																														0		0	0	0
DNP-168	235383	2		2016-06-16	2019-12-02				0																														0		0	0	0
DNP-169	117190	2		2017-07-31	2017-10-23				0																														0		0	0	0
DNP-170	108495	2		2017-06-21	2017-07-04				0																														0		0	0	0
DNP-171	42146	2	1	2019-06-12	2019-06-19	2020-11-27	1	0	0	0	0																						0	0	0				0	1	1	0	0	0		0		1	1
DNP-172	175010	2		2018-10-22	2018-11-01				0																														0		0	0	0
DNP-173	143364	2		2018-06-14	2018-07-02				0																														0		0	0	0
DNP-174	63498	2		2016-04-26	2018-08-03				0																														0		0	0	0
DNP-175	132333	2		2018-03-02	2018-04-16				0																														0		0	0	0
DNP-176	133437	2		2018-02-14	2018-04-06				0																														0		0	0	0
DNP-177	74923	2		2016-05-04	2016-05-30				0																														0		0	0	0
DNP-178	95174	2	1	2017-12-08	2018-01-22	2020-11-17	1	0	0	0	0																						0	0	0				0	2	1	0	1	0		0		0
DNP-179	98972	2		2016-07-15	2016-09-14				0																														0		0	0	0
DNP-180	65640	2		2016-10-11	2016-11-16				0																														0		0	0	0
DNP-181	47345	2	1	2017-03-20	2017-06-15	2020-11-28	1	0	0	0	0																						0	0	0				0	2	1	0	0	1	2	0		0
DNP-182	165223	2		2018-07-04	2018-07-16				0																														0		0	0	0
DNP-183	137867	2		2018-05-05	2018-08-09				0																														0		0	0	0
DNP-184	69918	2		2011-03-31	2017-09-06				0																														0		0	0	0
DNP-185	64404	2		2016-12-21	2017-02-09				0																														0		0	0	0
DNP-186	66620	2		2016-11-01	2017-01-10				0																														0		0	0	0
DNP-187	45074	2		2015-10-08	2017-03-03				0																														0		0	0	0
DNP-188	168817	2	1	2018-04-18	2019-03-05	2020-12-15	1	0	0	0	0																						0	1	0				0	4	1	1	0	0		0		0
DNP-189	48622	2		2016-07-19	2016-09-14				0																														0		0	0	0
DNP-190	41319	2		2016-04-07	2017-06-26				0																														0		0	0	0
DNP-191	63080	2		2015-01-05	2016-07-18				0																														0		0	0	0
DNP-192	124324	2		2017-12-01	2018-01-12				0																														0		0	0	0
DNP-193	170628	2		2018-01-23	2018-09-12				0																														0		0	0	0
DNP-194	235625	2		2019-11-29	2019-12-13				0																														0		0	0	0
DNP-195	224628	2		2019-08-21	2019-09-13				0																														0		0	0	0
DNP-196	167247	2		2018-06-26	2018-08-06				0																														0		0	0	0
DNP-197	41700	2		2016-09-05	2016-01-13				0																														0		0	0	0
DNP-198	120599	2		2017-08-15	2017-10-10				0																														0		0	0	0
DNP-199	108420	2		2016-05-16	2017-11-02				0																														0		0	0	0
DNP-200	210166	2		2019-05-19	2019-07-12				0																														0		0	0	0
DNP-201	69838	2	1	2013-07-02	2017-03-14	2020-11-17	1	0	0	1	1	2017-11-07	4	0	0	1	0	0	0	0		0	0	0	0	0	0	0	0	0	0		0	0	0		0		0	1	1	0	1	1	1	0		0
DNP-202	94404	2		2015-12-31	2016-02-01				0																														0		0	0	0
DNP-203	168567	2		2017-10-10	2018-08-22				0																														0		0	0	0
DNP-204	167177	2	2	2017-11-15	2018-01-16	2020-11-18	1	0	0	0	0																						0	0	0				0	3	1	0	0	0		0		0
DNP-205	128995	2		2018-01-16	2018-02-22				0																														0		0	0	0
DNP-206	67712	2		2016-07-06	2019-12-09				0																														0		0	0	0
DNP-207	142454	2		2018-05-03	2018-06-01				0																														0		0	0	0
DNP-208	70637	2		2016-11-18	2016-11-29				0																														0		0	0	0
DNP-209	205832	2		2019-04-12	2019-04-19				0																														0		0	0	0
DNP-210	228693	2		2019-09-30	2019-10-10				0																														0		0	0	0
DNP-211	45017	2		2016-11-03	2016-11-08				0																														0		0	0	0
DNP-212	130597	2		2018-02-22	2018-03-14				0																														0		0	0	0
DNP-213	230446	2		2019-10-21	2019-10-28				0																														0		0	0	0
DNP-214	133786	2		2018-03-02	2018-04-16				0																														0		0	0	0
DNP-215	128617	2		2017-12-08	2018-02-21				0																														0		0	0	0
DNP-216	44566	2		2016-05-23	2016-06-17				0																														0		0	0	0
DNP-217	178249	2		2017-05-22	2018-11-15				0																														0		0	0	0
DNP-218	230490	2		2019-10-25	2019-10-25				0																														0		0	0	0
DNP-219	42513	2		2016-03-09	2016-10-21				0																														0		0	0	0
DNP-220	194488	2		2019-02-04	2019-02-06				0																														0		0	0	0
DNP-221	128774	2		2018-02-22	2018-03-01				0																														0		0	0	0
DNP-222	47930	2		2016-03-15	2016-03-18				0																														0		0	0	0
DNP-223	120997	2		2017-12-11	2018-01-15				0																														0		0	0	0
DNP-224	144727	2		2018-05-04	2018-07-04				0																														0		0	0	0
DNP_007	129023	2		2011-12-07	2017-01-03				0																														0		0	0	0
KYV-001	117137	1	1	2016-10-27	2017-09-26	2016-10-27	1	0	2	1	0																						0	1	0				1	5	1	1	1	1	1	0		1	1
KYV-002	104235	1		2017-06-26	2017-08-01				0																														0		0	0	0
KYV-003	71051	1		2016-05-04	2016-05-31				0																														0		0	0	0
KYV-004	187060	1	1	2018-12-12	2018-12-12	2018-07-13	1	1	1	0	0																						0	0	0				1	1	1	0	0	0		0		1	1
KYV-005	105519	1		2016-04-21	2016-05-13				0																														0		0	0	0
KYV-006	93137	1	1	2016-07-26	2016-07-12	2016-07-11	1	0	1	0	0																						0	1	0				1	4	1	0	1	0		0		0
KYV-007	106113	1		2017-09-26	2017-10-04				0																														0		0	0	0
KYV-008	93100	1	2	2016-08-22	2016-08-22	2016-08-22	1	0	1	0	0																						0	0	0				1	6	1	0	1	1	1	0		0
KYV-009	104930	1		2017-04-03	2017-04-03				0																														0		0	0	0
KYV-010	91689	1		2016-06-23	2016-07-18				0																														0		0	0	0
KYV-011	93709	1		2015-11-18	2016-10-03				0																														0		0	0	0
KYV-012	56154	1		2016-05-13	2016-05-13				0																														0		0	0	0
KYV-013	71139	1		2016-10-31	2016-10-21				0																														0		0	0	0
KYV-014	109323	1		2017-06-10	2017-09-29				0																														0		0	0	0
KYV-015	137168	1		2018-04-20	2018-05-14				0																														0		0	0	0
KYV-016	71257	1		2016-09-16	2016-09-16				0																														0		0	0	0
KYV-017	168481	1	2	2018-08-15	2018-08-21	2018-08-21	2	0	1	0	0																						0	0	0				1	3	1	0	1	0		0		0
KYV-018	109703	1		2017-06-16	2017-08-02				0																														0		0	0	0
KYV-019	109307	1		2017-10-06	2017-10-26				0																														0		0	0	0
KYV-020	101925	1		2016-12-08	2016-12-08				0																														0		0	0	0
KYV-021	71429	1		2016-07-28	2016-09-15				0																														0		0	0	0
KYV-022	96327	1		2016-07-12	2016-07-14				0																														0		0	0	0
KYV-023	104353	1		2016-11-10	2016-09-11				0																														0		0	0	0
KYV-024	118318	1		2017-07-21	2017-07-19				0																														0		0	0	0
KYV-025	93098	1		2016-03-24	2016-03-22				0																														0		0	0	0
KYV-026	103075	1		2017-03-27	2017-03-29				0																														0		0	0	0
KYV-027	109922	1		2017-06-30	2017-06-29				0																														0		0	0	0
KYV-028	71200	1	2	2016-01-08	2016-01-27	2016-01-27	1	0	1	0	0																						0	0	0				1	3	1	0	0	0		0		1	1
KYV-029	102791	1		2017-08-10	2017-08-07				0																														0		0	0	0
KYV-030	117349	1		2017-09-21	2017-09-19				0																														0		0	0	0
KYV-031	53331	1	1	2017-05-15	2017-07-15	2017-05-15	1	0	1	0	0																						0	1	0				1	8	1	0	1	0		0		0
KYV-032	131601	1		2018-03-23	2018-03-22				0																														0		0	0	0
KYV-033	137670	1	1	2018-05-03	2018-05-18	2018-05-20	1	0	2	0	0																						0	1	0				1	4	1	0	1	0		0		0
KYV-034	93066	1		2016-08-15	2016-08-19				0																														0		0	0	0
KYV-035	105456	1		2017-09-06	2017-09-29				0																														0		0	0	0
KYV-036	117343	1		2017-10-06	2017-10-03				0																														0		0	0	0
KYV-037	109378	1		2017-11-03	2017-10-31				0																														0		0	0	0
KYV-038	97306	1		2016-04-28	2016-05-20				0																														0		0	0	0
KYV-039	102079	1	2	2017-07-06	2017-07-05	2016-11-30	1	0	2	0	0																						0	1	0				1	4	1	0	1	0		0		0
KYV-040	71436	1		2016-07-07	2016-07-13				0																														0		0	0	0
KYV-041	120221	1		2017-06-02	2017-12-12				0																														0		0	0	0
KYV-042	104396	1	2	2017-07-06	2017-07-03	2017-07-03	1	0	1	0	0																						0	0	0				1	2	1	0	1	0		0		0
KYV-043	85720	1		2016-06-03	2016-06-03				0																														0		0	0	0
KYV-044	211937	1	1	2019-05-31	2019-05-31	2019-05-31	1	0	2	0	0																						0	1	0				1	1	1	0	0	0		0		1	1
KYV-045	215008	1		2014-02-07	2019-06-24				0																														0		0	0	0
KYV-046	238278	1	2	2019-12-09	2019-12-17	2019-12-17	1	0	1	0	0																						0	0	0				1	2	1	1	1	0		0		0
LUT-001	91311	9	1	2016-01-21	2016-04-14	2020-10-26	1	0	0	0	0																						0	0	0				0	4	1	0	1	0		0		1	1
LUT-002	108850	9	1	2016-10-18	2017-01-04	2020-11-06	1	0	0	0	0																						0	0	0				0	3	1	0	1	0		1	1	1	1
LUT-003	105407	9		2017-07-27	2017-08-16				0																														0		0	0	0
LUT-004	168581	9		2018-01-26	2018-01-30				0																														0		0	0	0
LUT-005	106075	9	1	2017-04-26	2017-05-17	2020-10-16	1	0	0	0	0																						0	0	0				0	4	1	0	0	0		0		1	1
LUT-006	178966	9	2	2018-04-22	2018-05-06	2020-12-09	1	0	0	0	0																						0	0	0				0	1	1	0	0	0		0		1	1
LUT-007	168685	9	2	2017-12-29	2018-01-30	2020-11-26	1	0	0	0	0																						0	0	0				0	2	1	0	0	0		0		1	1
LUT-008	181193	9	1	2018-07-12	2018-08-14	2020-10-26	1	0	0	0	0																						0	0	0				0	3	1	0	0	0		0		1	1
LUT-009	180655	9		2018-07-04	2018-07-16				0																														0		0	0	0
LUT-010	172816	9	1	2018-03-21	2018-04-22	2020-09-22	1	0	0	0	0																						0	0	0				0	4	1	0	1	0		0		1	1
LUT-011	181268	9		2018-10-29	2018-10-30				0																														0		0	0	0
LUT-012	187862	9	2	2018-12-06	2018-12-13	2020-11-11	1	0	0	0	0																						0	0	0				0	4	1	0	0	0		0		1	1
LUT-013	171137	9	2	2017-03-09	2018-03-01	2020-11-13	1	0	0	0	0																						0	0	0				0	3	1	0	0	0		0		1	1
LUT-014	219224	9	1	2019-07-25	2019-07-26	2020-11-27	1	0	0	0	0																						0	0	0				0	4	1	0	0	0		0		1	1
LUT-015	211900	9	1	2019-04-19	2019-05-31	2020-09-24	1	0	0	0	0																						0	0	0				0	3	1	0	0	0		0		1	1
LUT-016	93513	9		2016-07-29	2016-08-03				0																														0		0	0	0
LUT-017	106923	9		2017-04-03	2017-03-30				0																														0		0	0	0
LUT-018	106654	9	1	2017-03-27	2017-04-04	2020-10-16	1	0	0	0	0																						0	0	0				0	3	1	0	0	0		0		1	1
LUT-019	109894	9	2	2017-10-24	2017-10-30	2020-11-19	1	0	0	0	0																						0	0	0				0	5	1	0	0	0		0		1	1
LUT-020	108585	9		2017-02-16	2017-03-09				0																														0		0	0	0
LUT-021	93481	9		2014-12-12	2016-05-12				0																														0		0	0	0
LUT-022	124111	9		2017-11-24	2017-12-24				0																														0		0	0	0
LUT-023	202522	9	1	2019-03-18	2019-03-20	2020-10-29	1	0	0	0	0																						0	0	0				0	3	1	0	0	0		0		1	1
LUT-024	180453	9	2	2018-04-27	2018-05-04	2020-11-09	1	1	0	1	1	2017-10-10	2	0	0	0	0	1	0	0		0	0	0	0	0	0	0	0	0	0		0	0	0		1	1	0	12	1	0	1	1	4	0		1	5
LUT-025	211842	9	2	2019-05-21	2019-05-29	2020-11-17	1	0	0	0	0																						0	0	0				0	4	1	0	0	0		0		1	1
LUT-026	168674	9	1	2018-01-26	2018-01-29	2020-10-29	1	0	0	0	0																						0	0	0				0	6	1	0	1	0		0		1	2
LUT-027	109765	9	2	2017-08-28	2017-10-02	2020-11-20	1	0	0	0	0																						0	0	0				0	3	1	0	0	0		0		1	1
LUT-028	181023	9	1	2018-06-19	2018-06-27	2020-10-12	1	0	0	0	0																						0	0	0				0	15	1	0	1	0		0		1	3
LUT-029	217413	9	2	2019-07-04	2019-07-04	2020-12-07	1	0	0	0	0																						0	0	0				0	6	1	0	0	0		0		1	1
LUT-030	214825	9	1	2019-06-19	2019-06-21	2020-11-27	1	0	0	0	0																						0	0	0				0	2	1	0	1	0		0		1	1
LUT-031	228614	9		2019-10-02	2019-10-26				0																														0		0	0	0
LUT-032	221234	9		2019-04-19	2019-04-22				0																														0		0	0	0
LUT-033	181014	9	2	2018-06-23	2018-06-26	2020-11-10	1	0	0	0	0																						0	0	0				0	3	1	0	0	0		0		1	1
LUT-034	193895	9	2	2018-10-04	2018-10-22	2020-11-30	1	0	0	0	0																						0	0	0				0	3	1	0	0	0		0		1	1
LUT-035	105902	9		2017-06-21	2017-07-02				0																														0		0	0	0
LUT-036	207014	9	2	2017-09-28	2017-10-10	2020-12-15	1	0	0	0	0																						0	0	0				0	5	1	0	0	0		0		1	1
LUT-037	180919	9	1	2018-08-15	2018-09-07	2020-11-16	1	0	0	0	0																						0	0	0				0	4	1	0	1	0		0		1	1
LUT-038	168700	9	1	2018-01-26	2018-01-30	2020-12-01	1	0	0	0	0																						0	0	0				0	2	1	0	0	0		0		1	1
LUT-039	123997	9	1	2017-11-13	2017-12-05	2020-10-27	1	0	0	0	0																						0	0	0				0	4	1	0	0	0		0		1	1
LUT-040	109286	9	1	2017-02-23	2017-02-22	2020-11-13	1	0	0	0	0																						0	0	0				0	2	1	0	1	0		0		1	1
LUT-041	92633	9	1	2016-11-02	2016-11-29	2020-12-10	1	0	0	0	0																						0	0	0				0	6	1	0	1	0		0		1	1
LUT-042	92661	9	1	2016-08-19	2016-11-08	2020-11-17	1	0	0	0	0																						0	0	0				0	2	1	0	0	0		0		1	1
LUT-043	93462	9	1	2016-05-16	2016-05-31	2020-11-11	1	0	0	0	0																						0	0	0				0	4	1	0	0	0		0		1	1
LUT-044	173405	9		2015-01-30	2019-02-01				0																														0		0	0	0
LUT-045	228427	9	1	2015-12-25	2016-01-06	2020-12-08	1	0	0	0	0																						0	0	0				0	3	1	0	0	0		0		1	1
LVV-001	175248	8	2		2018-10-23	2020-11-06	1	0	1	0	0																						0	0	0				1	2	1	0	1	1	1	0		1	1
LVV-002	97133	8			2016-12-07				0																														0		0	0	0
LVV-003	145093	8	2		2018-12-20	2020-11-11	1	1	1	1	0																						0	1	0				1	6	1	1	1	1	3	0		1	2
LVV-004	184206	8			2016-09-09				0																														0		0	0	0
LVV-005	96348	8	2		2019-03-13	2020-11-06	1	0	1	0	0																						0	1	0				1	2	1	0	0	0		0		1	1
LVV-006	232210	8	2		2019-10-30	2020-11-18	1	0	1	0	0																						0	1	0				1	2	1	0	1	1	1	0		1	1
LVV-007	193322	8			2018-11-29				0																														0		0	0	0
LVV-008	142173	8			2017-03-13				0																														0		0	0	0
LVV-009	241247	8	2		2016-01-22	2020-11-26	1	0	1	0	0																						0	0	0				1	5	1	1	1	1	2	0		1	1
LVV-010	230577	8	2		2019-10-25	2020-12-18	1	0	1	0	0																						0	0	0				1	5	1	1	1	1	1	0		1	1
LVV-011	175778	8	2		2018-10-26	2020-11-06	1	0	1	0	0																						0	0	0				1	4	1	1	1	0		0		1	1
LVV-012	217311	8			2019-09-05				0																														0		0	0	0
LVV-013	96142	8			2016-05-24				0																														0		0	0	0
LVV-014	171534	8	2		2018-07-16	2020-12-16	1	0	1	0	0																						0	0	0				1	3	1	0	1	0		0		1	1
LVV-015	232215	8	2		2019-11-06	2020-12-15	1	0	1	0	0																						0	0	0				1	2	1	1	1	1	1	0		1	1
LVV-016	96041	8			2016-02-05				0																														0		0	0	0
LVV-017	176741	8			2018-10-31				0																														0		0	0	0
LVV-018	56753	8			2019-02-08				0																														0		0	0	0
LVV-019	168183	8	2		2018-08-17	2020-12-17	1	0	1	0	0																						0	0	0				1	2	1	0	0	0		0		1	1
LVV-020	175687	8			2018-10-25				0																														0		0	0	0
LVV-021	211751	8	2		2017-12-18	2020-11-10	1	0	1	1	0																						0	1	0				1	4	1	1	1	1	2	0		1	2
LVV-022	129207	8	2		2018-03-05	2020-11-24	1	0	1	0	0																						0	0	0				1	2	1	0	0	0		0		1	1
LVV-023	208486	8			2019-05-06				0																														0		0	0	0
LVV-024	175241	8	2		2018-10-23	2020-11-18	1	0	1	0	0																						0	0	0				1	3	1	0	0	0		0		1	1
LVV-025	170650	8	1		2017-12-27	2020-11-09	1	0	1	0	0																						0	0	0				1	1	1	0	0	0		0		1	1
LVV-026	196886	8			2019-02-15				0																														0		0	0	0
LVV-027	170255	8	2		2017-01-03	2020-12-15	1	0	1	0	0																						0	0	0				1	5	1	1	1	1	1	0		1	1
LVV-028	205359	8	2		2019-04-09	2020-11-10	1	0	1	0	0																						0	0	0				1	3	1	1	1	0		0		1	1
LVV-029	97156	8			2016-12-19				0																														0		0	0	0
LVV-030	96960	8	1		2016-10-24	2020-11-11	1	0	1	0	0																						0	0	0				1	3	1	0	1	0		0		1	1
LVV-031	165073	8	2		2017-07-12	2020-11-26	1	0	1	0	0																						1	1	0				1	2	1	0	0	0		0		1	1
LVV-032	204604	8			2018-03-20				0																														0		0	0	0
LVV-033	141971	8	2		2017-03-21	2020-12-07	1	0	1	0	0																						0	0	0				1	2	1	1	1	0		0		1	1
LVV-034	143177	8	2		2017-05-15	2020-12-04	1	0	1	0	0																						0	1	0				1	4	1	1	1	1	2	0		1	1
LVV-035	96272	8			2016-06-22				0																														0		0	0	0
LVV-036	172824	8	2		2016-12-27	2020-12-17	1	0	1	0	0																						0	0	0				1	2	1	0	0	1	1	0		1	1
LVV-037	204110	8			2019-04-01				0																														0		0	0	0
LVV-038	203485	8	2		2016-02-16	2020-11-26	1	0	1	0	0																						0	1	0				1	4	1	0	1	1	1	0		1	1
LVV-039	171270	8	2		2019-01-28	2020-12-16	1	0	1	0	0																						0	1	0				1	3	1	1	1	1	1	0		1	1
LVV-040	143404	8	2		2017-05-29	2020-11-18	1	0	1	0	0																						0	0	0				1	8	1	1	1	1	2	0		1	1
LVV-041	237197	8	2		2019-12-11	2020-11-11	1	0	1	0	0																						0	0	0				1	3	1	0	1	0		0		1	1
LVV-042	143823	8	2		2017-07-10	2020-12-17	1	0	1	0	0																						0	0	0				1	7	1	1	1	1	1	1	1	1	1
LVV-043	96806	8	2		2019-01-29	2020-11-18	1	0	1	0	0																						0	1	0				1	2	1	0	0	1	1	0		1	1
LVV-044	239458	8	2		2019-12-24	2020-11-10	1	0	1	0	0																						0	1	0				1	2	1	0	1	0		0		1	1
LVV-045	170824	8			2016-11-21				0																														0		0	0	0
LVV-046	223739	8	2		2016-01-22	2020-12-16	1	0	1	0	0																						0	0	0				1	5	1	1	1	1	2	0		1	1
LVV-047	182251	8	2		2017-12-18	2020-11-26	1	0	1	0	0																						0	0	0				1	2	1	0	0	1	1	0		1	1
LVV-048	96501	8	2		2016-07-28	2020-12-17	1	0	1	0	0																						0	0	0				1	3	1	1	1	1	1	0		1	1
LVV-049	20478	8	2		2018-05-31	2020-12-15	1	0	1	0	0																						0	0	0				1	4	1	1	1	1	2	0		1	2
LVV-050	175637	8	2		2019-02-27	2020-12-03	1	0	1	0	0																						0	0	0				1	2	1	0	0	1	1	0		1	1
LVV-051	174698	8	2		2017-09-12	2020-12-08	1	0	1	0	0																						0	0	0				1	2	1	0	0	1	1	0		1	1
LVV-052	173070	8			2018-03-21				0																														0		0	0	0
LVV-053	170932	8			2017-04-27				0																														0		0	0	0
LVV-054	96053	8			2016-03-17				0																														0		0	0	0
LVV-055	172835	8	2		2018-04-24	2020-12-18	1	0	1	0	0																						0	0	0				1	2	1	0	1	0		0		1	1
LVV-056	169313	8	2		2018-05-02	2020-11-26	1	0	1	0	0																						0	0	0				1	2	1	0	0	1	1	0		1	1
LVV-057	194271	8	2		2019-01-31	2020-11-16	1	0	1	0	0																						0	0	0				1	4	1	0	0	0		0		1	1
LVV-058	96100	8	2		2018-11-06	2020-11-09	1	0	1	0	0																						0	1	0				1	5	1	1	1	1	1	0		1	1
LVV-059	172592	8	2		2018-12-10	2020-12-16	1	0	1	0	0																						0	0	0				1	2	1	0	0	0		0		1	1
LVV-060	100509	8	2		2018-08-27	2020-12-15	1	0	1	0	0																						1	1	0				1	2	1	0	1	1	1	0		1	1
MYK-001	173556	5	1	2018-09-12	2018-10-08	2020-10-02	1	0	1	1	0																						0	1	0				1	1	1	1	1	1	1	0		1	1
MYK-002	103082	5	1	2014-02-10	2017-09-01	2020-10-07	1	0	1	0	0																						0	0	0				1	2	1	0	1	1	1	0		0
MYK-003	211659	5	1	2019-04-11	2019-05-30	2020-10-06	1	0	1	0	0																						0	0	0				1	3	1	1	1	0		0		1	1
MYK-004	229469	5	1	2019-09-26	2019-10-24	2020-09-29	1	0	1	1	0																						0	0	0				1	2	1	0	0	0		0		1	1
MYK-005	89039	5	1	2016-02-24	2017-01-24	2020-10-07	1	0	1	0	0																						0	0	0				1	1	1	0	0	0		0		1	1
MYK-006	38404	5	2	2016-04-19	2016-08-02	2020-10-23	1	0	1	0	0																						0	0	0				1	5	1	0	1	0		0		1	1
MYK-007	211348	5	2	2019-05-03	2019-05-28	2020-10-27	1	0	1	0	0																						0	0	0				1	2	1	0	0	0		0		1	1
MYK-008	118655	5	2	2017-10-25	2017-12-08	2020-10-27	1	0	1	1	0																						0	1	0				1	4	1	0	1	0		0		1	1
MYK-009	228037	5	2	2019-10-03	2019-10-18	2020-10-22	1	0	1	0	0																						0	0	0				1	2	1	0	0	0		0		1	1
MYK-010	181904	5	2	2018-07-18	2018-12-11	2020-10-29	1	0	1	0	0																						0	0	0				1	2	1	0	1	0		0		1	1
MYK-011	120948	5	2	2016-08-30	2017-05-03	2020-10-27	1	0	1	0	0																						0	0	0				1	1	1	0	0	0		0		1	1
MYK-012	38960	5	2	2017-02-08	2017-02-27	2020-10-27	1	0	1	0	0																						0	1	0				1	3	1	0	0	0		0		1	1
MYK-013	230737	5	2	2019-09-17	2019-10-28	2020-10-22	1	0	1	0	0																						0	0	0				1	1	1	0	0	0		0		1	1
MYK-014	50060	5	1	2016-06-15	2016-06-29	2020-10-07	1	0	1	0	0																						0	0	0				1	2	1	1	1	0		0		0
MYK-015	180884	5	2	2018-12-04	2018-12-19	2020-10-27	1	0	1	0	0																						0	1	0				1	2	1	0	0	0		0		1	1
MYK-016	178103	5	2	2018-09-07	2018-11-14	2020-10-22	1	0	1	0	0																						0	0	0				1	4	1	0	1	0		0		1	1
MYK-017	136532	5	2	2018-04-06	2018-05-07	2020-10-29	1	0	1	0	0																						0	0	0				1	4	1	0	1	0		0		1	1
MYK-018	96270	5		2017-01-16	2017-09-14				0																														0		0	0	0
MYK-019	232790	5	1	2019-09-19	2019-11-12	2020-10-07	1	0	1	0	0																						0	0	0				1	3	1	0	1	0		0		1	1
MYK-020	87432	5	1	2017-06-01	2017-06-21	2020-10-07	1	0	1	0	0																						0	1	0				1	2	1	0	0	1	1	0		1	1
MYK-021	86480	5	1	2017-03-09	2017-03-22	2020-09-30	1	0	1	0	0																						0	0	0				1	5	1	0	0	0		0		1	1
MYK-022	101914	5	2	2017-06-03	2017-06-13	2020-10-29	1	0	1	0	0																						0	0	0				1	2	1	0	0	0		0		1	1
MYK-023	125489	5	2	2018-01-11	2018-02-01	2020-10-30	1	0	1	0	0																						0	1	0				1	1	1	0	0	0		0		1	1
MYK-024	38508	5	2	2016-11-22	2016-12-05	2020-10-29	1	0	1	0	0																						0	0	0				1	1	1	0	0	1	1	0		1	1
MYK-025	207462	5	1	2019-04-10	2019-06-19	2020-10-29	1	0	1	1	0																						0	0	0				1	3	1	0	1	0		0		1	1
MYK-026	49786	5	2	2016-07-07	2016-08-17	2020-11-02	1	0	1	0	0																						0	0	0				1	3	1	0	1	0		0		1	1
MYK-027	165454	5	1	2018-06-27	2018-07-18	2020-10-19	1	0	1	0	0																						0	0	0				1	2	1	0	0	0		0		1	1
MYK-028	117639	5	2	2017-11-20	2017-12-01	2020-10-28	1	0	1	0	0																						0	0	0				1	3	1	0	0	0		0		1	1
MYK-029	49057	5	2	2016-03-29	2016-04-22	2020-11-04	1	1	1	0	0																						0	0	0				1	2	1	0	1	0		0		1	1
MYK-030	87069	5	1	2012-12-07	2016-06-09	2020-10-20	1	0	1	0	0																						0	0	0				1	6	1	1	1	0		0		1	1
MYK-031	195557	5	1	2019-01-23	2019-02-18	2020-10-07	1	0	1	0	0																						0	0	0				1	4	1	0	0	0		0		1	1
MYK-032	49812	5	1	2016-03-18	2016-04-28	2020-10-20	1	0	1	0	0																						0	0	0				1	1	1	0	1	0		0		1	1
MYK-033	139521	5	2	2018-04-19	2018-05-23	2020-11-04	1	0	1	0	0																						0	0	0				1	2	1	0	0	0		0		1	1
MYK-034	96712	5	1	2017-06-08	2017-06-27	2020-10-20	1	0	1	0	0																						0	0	0				1	3	1	0	1	0		0		1	1
MYK-035	216893	5		2019-06-18	2019-07-24				0																														0		0	0	0
MYK-036	38452	5		2016-03-25	2016-03-31				0																														0		0	0	0
MYK-037	166441	5	2	2018-07-11	2018-07-27	2020-11-02	1	0	1	0	0																						0	0	0				1	1	1	0	1	0		0		1	1
MYK-038	167365	5	1	2018-07-12	2018-08-08	2020-09-28	1	0	1	0	0																						0	0	0				1	3	1	0	0	0		0		1	1
MYK-039	88388	5	1	2015-12-29	2016-04-18	2020-09-25	1	0	2	0	0																						0	0	0				2	2	1	0	0	0		0		1	1
MYK-040	232936	5	2	2019-10-08	2019-11-13	2020-10-30	1	0	1	0	0																						0	0	0				1	2	1	0	0	0		0		1	1
MYK-041	101911	5		2017-05-17	2017-06-13				0																														0		0	0	0
MYK-042	107493	5	2	2017-02-08	2017-10-05	2020-10-30	1	0	1	0	0																						0	0	0				1	5	1	1	1	0		0		1	1
MYK-043	126102	5	2	2017-10-19	2018-02-23	2020-11-05	1	0	1	0	0																						0	0	0				1	1	1	0	0	0		0		1	1
MYK-044	88591	5	1	2017-03-09	2017-03-31	2020-10-06	1	0	1	0	0																						0	0	0				1	3	1	0	1	1	1	0		1	1
MYK-045	39141	5	2	2016-09-08	2016-10-24	2020-11-05	1	0	1	0	0																						0	0	0				1	2	1	0	1	0		0		1	1
MYK-046	145051	5	2	2018-06-20	2018-07-06	2020-11-04	1	0	1	0	0																						0	0	0				1	5	1	0	0	0		0		1	1
MYK-047	106236	5	1	2017-08-21	2017-09-01	2020-10-20	1	0	1	1	0																						0	0	0				1	1	1	0	0	0		0		1	1
MYK-048	100643	5		2017-04-06	2017-04-28				0																														0		0	0	0
MYK-049	86991	5	1	2015-06-24	2016-01-03	2020-10-19	1	0	1	0	0																						0	0	0				1	4	1	0	1	0		0		1	1
MYK-050	116981	5		2016-12-29	2017-02-15				0																														0		0	0	0
MYK-051	89969	5	1	2015-06-03	2016-02-01	2020-10-08	1	0	1	0	0																						0	0	0				1	6	1	0	1	0		0		0
MYK-052	82480	5	2	2016-04-07	2016-04-15	2020-11-05	1	0	1	0	0																						0	0	0				1	2	1	0	0	0		0		1	1
ODS-002	192589	4	2	2019-01-14	2019-01-14	2020-08-05	1	0	2	0	0																						0	1	0				2	10	1	1	1	0		0		1	1
ODS-003	215068	4	1	2019-06-18	2019-06-24	2020-09-22	1	0	0	0	0																						0	0	0				0	25	1	1	1	1	1	0		0
ODS-004	218314	4		2019-07-10	2019-07-10				0																														0		0	0	0
ODS-005	234473	4		2019-11-25	2019-11-25				0																														0		0	0	0
ODS-008	178986	4	1	2018-11-10	2018-11-19	2020-08-05	1	0	0	0	0																						0	1	0				0	15	1	0	1	0		0		1	1
ODS-011	99310	4	1	2015-07-21	2016-07-30	2020-08-13	1	0	0	0	0																						0	0	0				0	1	1	0	0	0		0		1	1
ODS-012	138072	4	1	2016-06-21	2016-07-07	2020-08-17	1	0	0	0	0																						0	1	0				0	6	1	0	1	0		1	1	1	1
ODS-013	133110	4	1	2018-03-19	2018-04-04	2020-08-17	1	0	0	0	0																						0	0	0				0	1	1	0	0	0		0		0
ODS-014	215821	4			2019-10-16				0																														0		0	0	0
ODS-015	93520	4	1		2017-06-27	2020-10-07	1	0	1	0	0																						0	0	0				1	1	1	0	1	0		0		0
ODS-016	205300	4			2019-04-09				0																														0		0	0	0
ODS-017	228734	4	1		2019-10-10	2020-10-08	1	0	1	0	0																						0	0	0				1	1	1	0	0	0		0		1	1
ODS-018	180837	4			2018-12-04				0																														0		0	0	0
ODS-019	205923	4	1		2017-05-16	2020-10-22	1	0	1	0	0																						0	0	0				0	1	1	0	1	0		0		1	1
ODS-020	104160	4			2017-02-15				0																														0		0	0	0
ODS-021	99556	4			2016-03-18				0																														0		0	0	0
ODS-022	204564	4			2018-10-19				0																														0		0	0	0
ODS-023	95355	4			2018-05-25				0																														0		0	0	0
ODS-025	166349	4	1		2018-07-26	2020-10-09	1	0	1	0	0																						0	0	0				1	3	1	1	1	0		0		1	1
ODS-026	107028	4			2017-08-01				0																														0		0	0	0
ODS-027	166628	4			2018-07-30				0																														0		0	0	0
ODS-028	25438	4	1		2017-01-10	2020-10-12	1	0	1	0	0																						0	0	0				1	3	1	1	1	1	1	0		1	1
ODS-029	50727	4			2016-03-18				0																														0		0	0	0
ODS-030	99933	4			2016-08-30				0																														0		0	0	0
ODS-031	206154	4			2019-02-18				0																														0		0	0	0
ODS-032	118570	4			2017-12-01				0																														0		0	0	0
ODS-033	127741	4	1		2018-02-13	2020-10-13	1	0	1	0	0																						0	0	0				1	2	1	0	1	0		0		0
ODS-034	99530	4			2016-03-30				0																														0		0	0	0
ODS-035	107371	4	1		2017-10-26	2020-10-06	1	0	1	0	0																						0	0	0				1	6	1	1	1	0		0		0
ODS-036	106865	4			2017-05-22				0																														0		0	0	0
ODS-037	204326	4	2		2019-11-22	2020-10-16	1	0	1	0	0																						0	0	0				1	3	1	1	1	0		0		1	1
ODS-038	196657	4			2019-02-14				0																														0		0	0	0
ODS-039	181291	4			2018-12-07				0																														0		0	0	0
ODS-040	179007	4			2018-08-22				0																														0		0	0	0
ODS-041	128196	4			2018-02-26				0																														0		0	0	0
ODS-042	95795	4			2017-01-27				0																														0		0	0	0
ODS-043	109377	4	2		2017-12-27	2020-10-05	1	0	1	0	0																						0	0	0				1	1	1	1	1	0		0		1	1
ODS-044	136630	4	2		2016-10-30	2020-10-05			0																														0		0	0	0
ODS-045	117675	4	1		2017-11-29	2020-10-09	1	0	1	1	0																						0	0	0				1	8	1	1	1	1	1	0		1	1
ODS-046	125799	4			2018-01-22				0																														0		0	0	0
ODS-047	100159	4			2016-09-29				0																														0		0	0	0
ODS-048	168256	4	1		2018-09-18	2020-10-12	1	0	1	0	0																						0	0	0				1	1	1	0	1	0		0		0
ODS-049	100111	4			2016-10-01				0																														0		0	0	0
ODS-050	224960	4	1		2019-09-10	2020-10-13	1	0	1	0	0																						0	0	0				1	1	1	0	0	0		0		0
ODS-051	100344	4			2016-12-20				0																														0		0	0	0
ODS-052	169651	4			2018-09-03				0																														0		0	0	0
ODS-053	109946	4			2017-07-25				0																														0		0	0	0
ODS-054	174210	4			2018-10-12				0																														0		0	0	0
ODS-055	183932	4	1		2018-12-20	2020-10-02	1	0	1	0	0																						0	0	0				1	1	1	1	0	0		0		1	1
ODS-056	106693	4			2017-08-11				0																														0		0	0	0
ODS-057	118644	4			2016-12-02				0																														0		0	0	0
ODS-058	99994	4			2016-08-17				0																														0		0	0	0
ODS-059	195915	4	1		2019-02-11	2020-10-07	1	0	1	0	0																						0	0	0				1	1	1	0	0	0		0		1	1
ODS-060	20887	4			2016-03-24				0																														0		0	0	0
ODS-061	209551	4			2019-05-14				0																														0		0	0	0
ODS-062	140065	4			2016-10-31				0																														0		0	0	0
ODS-064	100334	4			2016-10-13				0																														0		0	0	0
ODS-065	99470	4			2016-02-17				0																														0		0	0	0
ODS-066	203292	4			2019-03-25				0																														0		0	0	0
ODS-067	212664	4	1		2019-06-06	2020-10-05	1	0	1	0	0																						0	0	0				1	1	1	0	0	0		0		0
ODS-068	99847	4			2016-09-15				0																														0		0	0	0
ODS-069	100074	4	1		2016-09-21	2020-10-08	1	0	1	0	0																						0	0	0				1	2	1	1	1	0		0		0
ODS-070	55380	4			2016-12-27				0																														0		0	0	0
ODS-071	95745	4			2016-11-10				0																														0		0	0	0
ODS-072	170179	4	1		2018-09-07	2020-10-06	1	0	1	0	0																						0	0	0				1	1	1	0	0	0		0		0
ODS-073	95366	4			2018-03-22				0																														0		0	0	0
ODS-074	98707	4	1		2017-07-20	2020-10-05	1	0	1	0	0																						0	0	0				1	1	1	0	1	0		0		0
ODS-075	238541	4			2019-12-18				0																														0		0	0	0
ODS-076	120664	4			2017-10-31				0																														0		0	0	0
ODS-077	99927	4			2016-07-30				0																														0		0	0	0
ODS-078	167773	4	1		2018-09-14	2020-10-13	1	0	1	0	0																						0	0	0				1	7	1	1	1	1	2	0		1	1
ODS-079	144939	4			2018-07-05				0																														0		0	0	0
ODS-080	212340	4			2019-04-09				0																														0		0	0	0
ODS-081	170094	4			2018-09-28				0																														0		0	0	0
ODS-082	23816	4	1		2016-09-15	2020-10-05	1	0	1	0	0																						0	0	0				1	4	1	0	1	1	1	0		1	1
ODS-083	35961	4	1		2017-03-30	2020-10-16	1	0	1	0	0																						0	0	0				1	2	1	0	1	0		0		0
ODS-084	194657	4			2019-01-21				0																														0		0	0	0
ODS-085	209085	4			2019-05-23				0																														0		0	0	0
ODS-086	212607	4			2019-06-05				0																														0		0	0	0
ODS-087	103792	4	2		2017-08-28	2020-09-28	1	0	1	0	0																						0	1	0				1	6	1	0	1	0		0		0
ODS-088	134553	4			2016-01-25				0																														0		0	0	0
ODS-089	95672	4			2016-10-27				0																														0		0	0	0
ODS-090	127041	4			2017-01-24				0																														0		0	0	0
ODS-091	132914	4			2018-02-19				0																														0		0	0	0
ODS-092	104626	4			2017-03-17				0																														0		0	0	0
ODS-093	90958	4	1		2017-06-22	2020-10-06	1	0	1	0	0																						0	0	0				1	1	1	0	1	0		0		0
ODS-094	168473	4			2018-06-20				0																														0		0	0	0
ODS-095	106339	4	1		2017-10-18	2020-10-07	1	0	1	0	0																						0	0	0				1	3	1	0	1	0		0		0
ODS-096	173927	4			2018-10-10				0																														0		0	0	0
ODS-097	48651	4	1		2017-06-08	2020-10-06	1	0	1	0	0																						0	0	0				1	1	1	0	0	0		0		0
ods-098	135245	4			2016-01-04				0																														0		0	0	0
ODS-099	233580	4	1		2019-11-19	2020-10-09	1	0	1	0	0																						0	0	0				1	2	1	0	1	0		0		0
ODS-100	219812	4			2019-06-03				0																														0		0	0	0
ODS-101	100395	4			2016-12-19				0																														0		0	0	0
ODS-102	99640	4			2016-04-05				0																														0		0	0	0
ODS-103	211900	4			2019-10-31				0																														0		0	0	0
ODS-104	194629	4	1		2019-02-04	2020-10-06	1	0	1	1	0																						0	0	0				1	2	1	1	1	1	1	0		1	1
ODS-105	142374	4			2017-07-18				0																														0		0	0	0
ODS-106	177024	4			2018-11-05				0																														0		0	0	0
ODS-107	209438	4			2019-07-11				0																														0		0	0	0
ODS-108	26185	4			2017-02-02				0																														0		0	0	0
ODS-109	95799	4			2018-02-14				0																														0		0	0	0
ODS-110	104273	4			2017-02-01				0																														0		0	0	0
ODS-111	22861	4			2016-03-09				0																														0		0	0	0
ODS-112	247881	4			2019-11-13				0																														0		0	0	0
ODS-113	198931	4	1		2019-02-26	2020-10-08	1	0	1	0	0																						0	0	0				1	1	1	1	1	0		0		1	1
ODS-114	126770	4			2018-04-02				0																														0		0	0	0
ODS-115	21030	4			2016-02-22				0																														0		0	0	0
ODS-116	135219	4			2018-04-23				0																														0		0	0	0
ODS-117	104602	4			2017-09-22				0																														0		0	0	0
ODS-118	230260	4			2019-10-24				0																														0		0	0	0
ODS-119	197748	4			2019-03-05				0																														0		0	0	0
ODS-120	145058	4			2018-05-03				0																														0		0	0	0
ODS-121	100170	4			2016-09-10				0																														0		0	0	0
ODS-122	197760	4			2019-02-18				0																														0		0	0	0
ODS-123	99795	4			2016-04-30				0																														0		0	0	0
ODS-124	124010	4			2018-01-23				0																														0		0	0	0
ODS-125	133264	4			2018-04-05				0																														0		0	0	0
ODS-126	168356	4			2016-12-12				0																														0		0	0	0
ODS-127	99597	4			2016-12-18				0																														0		0	0	0
ODS-128	172446	4			2018-08-28				0																														0		0	0	0
ODS-129	228957	4			2019-10-17				0																														0		0	0	0
ODS-130	79322	4	1		2017-06-20	2020-10-06	1	0	1	0	0																						0	0	0				1	3	1	0	1	0		0		0
ODS-131	133799	4			2018-04-11				0																														0		0	0	0
ODS-132	106714	4			2017-09-28				0																														0		0	0	0
ODS-133	121778	4			2017-07-20				0																														0		0	0	0
ODS-134	172525	4			2018-09-27				0																														0		0	0	0
ODS-135	104284	4	1		2017-09-19	2020-10-21	1	0	2	0	0																						0	0	0				1	2	1	1	1	0		0		1	1
ODS-136	214394	4			2019-06-18				0																														0		0	0	0
ODS-137	26731	4	1		2017-03-13	2020-10-12	1	0	1	0	0																						0	0	0				1	4	1	1	1	0		0		0
ODS-138	232322	4			2019-11-08				0																														0		0	0	0
ODS-139	142463	4			2016-09-12				0																														0		0	0	0
ODS-141	99445	4			2016-03-16				0																														0		0	0	0
ODS-142	95348	4			2018-03-22				0																														0		0	0	0
ODS-143	196517	4			2019-11-28				0																														0		0	0	0
ODS-144	209403	4			2019-03-11				0																														0		0	0	0
ODS-145	131867	4			2018-03-26				0																														0		0	0	0
ODS-146	124846	4			2018-04-24				0																														0		0	0	0
ODS-147	230225	4			2019-10-28				0																														0		0	0	0
ODS-148	127289	4			2016-12-01				0																														0		0	0	0
ODS-149	95518	4			2016-07-27				0																														0		0	0	0
ODS-150	107001	4			2017-11-29				0																														0		0	0	0
ODS-151	23825	4			2016-04-15				0																														0		0	0	0
ODS-152	99843	4			2016-10-25				0																														0		0	0	0
ODS-153	249119	4			2019-12-01				0																														0		0	0	0
ODS-154	187770	4	1		2019-01-11	2020-10-05	1	0	1	0	0																						0	0	0				1	2	1	1	1	0		0		0
ODS-155	106666	4			2017-10-20				0																														0		0	0	0
ODS-156	51244	4			2018-01-26				0																														0		0	0	0
ODS-157	51336	4			2018-01-04				0																														0		0	0	0
ODS-158	50946	4			2016-07-11				0																														0		0	0	0
ODS-159	100167	4			2016-09-30				0																														0		0	0	0
ODS-160	220020	4			2019-07-22				0																														0		0	0	0
ODS-161	176764	4	1		2018-11-19	2020-10-02	1	0	1	0	0																						0	0	0				1	2	1	0	1	0		0		1	1
ODS-162	102011	4			2017-08-21				0																														0		0	0	0
ODS-163	136984	4			2018-05-11				0																														0		0	0	0
ODS-164	126866	4			2018-01-15				0																														0		0	0	0
ODS-165	100396	4			2016-12-12				0																														0		0	0	0
ODS-167	209322	4			2019-04-30				0																														0		0	0	0
ODS-168	217672	4	1		2019-07-15	2020-10-05	1	0	1	0	0																						0	0	0				1	3	1	1	1	0		0		0
ODS-169	218430	4			2019-07-11				0																														0		0	0	0
ODS-170	172464	4			2018-07-25				0																														0		0	0	0
ODS-171	93184	4			2017-06-26				0																														0		0	0	0
ODS-172	142223	4			2017-06-16				0																														0		0	0	0
ODS-173	100404	4			2016-12-07				0																														0		0	0	0
ODS-174	99558	4			2016-04-06				0																														0		0	0	0
ODS-175	95447	4			2016-12-01				0																														0		0	0	0
ODS-176	51107	4			2016-11-28				0																														0		0	0	0
ODS-177	108788	4			2017-11-06				0																														0		0	0	0
ODS-178	220810	4			2019-08-01				0																														0		0	0	0
ODS-179	195003	4			2019-02-05				0																														0		0	0	0
ODS-180	209877	4			2019-05-16				0																														0		0	0	0
ODS-181	207892	4			2019-04-30				0																														0		0	0	0
ODS-183	187445	4	1		2019-01-08	2020-10-08	1	0	1	0	0																						0	1	0				1	6	1	1	1	1	2	0		1	1
ODS-184	182806	4			2016-02-11				0																														0		0	0	0
ODS-185	178780	4			2018-11-09				0																														0		0	0	0
ODS-186	182908	4			2018-12-15				0																														0		0	0	0
ODS-187	101004	4			2017-07-17				0																														0		0	0	0
ODS-188	178340	4			2018-11-13				0																														0		0	0	0
ODS-189	168457	4			2018-08-31				0																														0		0	0	0
ODS-190	208418	4			2017-07-20				0																														0		0	0	0
ODS-191	51505	4			2017-05-29				0																														0		0	0	0
ODS-192	141336	4			2016-08-05				0																														0		0	0	0
ODS-194	122483	4			2018-01-11				0																														0		0	0	0
ODS-195	95768	4			2016-10-13				0																														0		0	0	0
ODS-196	131404	4			2018-03-16				0																														0		0	0	0
ODS-197	99364	4			2016-02-04				0																														0		0	0	0
ODS-199	26048	4			2017-02-10				0																														0		0	0	0
ODS-200	179793	4			2018-11-27				0																														0		0	0	0
ODS-201	136654	4			2017-06-20				0																														0		0	0	0
ODS-202	169995	4			2018-07-26				0																														0		0	0	0
ODS-203	238576	4			2019-12-18				0																														0		0	0	0
ODS-204	99688	4			2016-04-08				0																														0		0	0	0
ODS-205	51400	4			2018-01-04				0																														0		0	0	0
ODS-206	175973	4			2016-06-08				0																														0		0	0	0
ODS-207	140760	4			2018-06-13				0																														0		0	0	0
ODS-208	51313	4			2017-05-16				0																														0		0	0	0
ODS-209	213647	4			2019-06-20				0																														0		0	0	0
ODS-210	118070	4			2016-07-12				0																														0		0	0	0
ODS-211	139722	4			2017-04-28				0																														0		0	0	0
ODS-212	106619	4			2017-10-20				0																														0		0	0	0
ODS-213	107036	4			2017-09-27				0																														0		0	0	0
ODS-214	135167	4			2018-01-24				0																														0		0	0	0
ODS-215	240413	4	1		2019-12-31	2020-10-02	1	0	1	0	0																						0	0	0				1	3	1	0	0	0		0		1	1
ODS-216	106848	4			2017-06-26				0																														0		0	0	0
ODS-217	225839	4			2019-09-16				0																														0		0	0	0
ODS-218	31056	4	1		2017-03-07	2020-10-12	1	0	1	0	0																						0	0	0				1	2	1	0	0	0		0		0
ODS-219	165138	4			2018-09-24				0																														0		0	0	0
ODS-220	226681	4			2019-08-28				0																														0		0	0	0
ODS-221	222684	4	1		2019-08-21	2020-10-16	1	0	1	0	0																						0	0	0				1	1	1	1	1	0		0		0
ODS-222	95973	4			2017-03-06				0																														0		0	0	0
ODS-223	26726	4	1		2017-03-13	2020-10-05	1	0	1	0	0																						0	0	0				1	1	1	0	0	0		0		1	1
ZHY-001	71328	7		2016-01-29	2016-03-02				0																														0		0	0	0
ZHY-002	79297	7	2	2016-02-01	2016-03-09	2020-12-04	1	0	1	0	0																						0	0	0				1	1	1	0	0	0		0		1	1
ZHY-003	79332	7	1	2016-02-02	2016-09-25	2020-09-28	1	0	1	0	0																						0	0	0				1	3	1	0	0	0		0		0
ZHY-004	79291	7		2014-11-14	2016-03-10				0																														0		0	0	0
ZHY-005	79333	7	1	2015-12-11	2016-03-28	2020-09-29	1	0	1	0	0																						0	0	0				1	2	1	0	1	0		0		1	1
ZHY-006	85711	7	2	2016-04-11	2016-05-05	2020-10-22	1	0	1	0	0																						0	0	0				1	1	1	0	0	1	1	0		1	1
ZHY-007	90298	7	1	2016-04-19	2016-05-31	2020-09-18	1	0	1	0	0																						0	0	0				1	5	1	0	0	0		0		0
ZHY-008	90306	7		2016-05-04	2016-05-31				0																														0		0	0	0
ZHY-009	90363	7	2	2016-06-07	2016-06-30	2020-11-09	1	0	1	0	0																						0	0	0				1	3	1	0	0	0		0		1	1
ZHY-010	90964	7	2	2016-06-07	2016-07-13	2020-11-17	1	1	1	1	1	2013-02-01	4	0	0	0	0	1	1	0		0	1	0	0	0	0	0	0	0	0		0	1	0		0		1	10	1	0	1	1	1	0		0
ZHY-011	91693	7	1	2014-05-26	2016-08-30	2020-11-23	1	1	1	1	1	2013-08-01	1	0	0	0	0	1	0	0		0	1	0	1	0	0	0	0	1	0		0	1	0		0		1	7	1	0	1	1	1	0		0
ZHY-012	92529	7	1	2016-09-29	2016-10-03	2020-11-30	1	0	1	1	0																						0	1	0				1	10	1	0	1	0		0		0
ZHY-013	93359	7	1	2016-07-29	2016-11-02	2020-12-08	1	0	1	0	0																						0	0	0				1	2	1	0	0	0		0		0
ZHY-014	93471	7	2	2014-10-08	2016-11-08	2020-09-29	1	0	1	0	0																						0	0	0				1	2	1	0	1	0		0		1	1
ZHY-015	93711	7	1	2016-10-31	2016-11-29	2020-10-19	1	0	1	0	0																						0	0	0				1	1	1	0	0	0		0		0
ZHY-016	93794	7	1	2016-11-07	2016-12-13	2020-09-29	1	1	1	1	0																						1	1	0				1	8	1	0	1	1	2	0		1	1
ZHY-017	93856	7	2	2016-10-17	2016-12-15	2020-12-03	1	0	1	0	0																						0	0	0				1	2	1	0	0	0		0		1	1
ZHY-018	101931	7	2	2016-12-02	2017-01-23	2020-11-24	1	0	1	1	0																						0	1	0				1	10	1	0	0	0		0		1	1
ZHY-019	192206	7	1	2016-02-01	2016-02-24	2020-10-28	1	0	1	1	0																						0	0	0				1	6	1	0	0	0		0		1	1
ZHY-020	200368	7		2011-12-16	2016-02-26				0																														0		0	0	0
ZHY-021	216787	7	2	2016-09-04	2018-08-20	2020-09-07	1	0	1	0	0																						0	0	0				1	4	1	0	0	0		0		1	1
ZHY-022	141452	7		2017-01-27	2017-02-14				0																														0		0	0	0
ZHY-023	142073	7		2017-03-14	2017-03-24				0																														0		0	0	0
ZHY-024	142118	7	2	2016-03-14	2017-03-17	2020-09-24	1	0	1	0	0																						0	0	0				1	1	1	0	0	0		0		1	1
ZHY-025	142222	7	1	2017-02-06	2017-03-30	2020-12-07	1	0	1	0	0																						0	0	0				1	3	1	0	0	0		0		1	1
ZHY-026	142088	7	1	2017-02-01	2017-03-27	2020-12-08	2	0	1	0	0																						0	0	0				1	5	1	0	0	0		0		0
ZHY-027	142476	7	2	2017-02-15	2017-04-28	2020-09-09	1	0	1	0	0																						0	0	0				1	3	1	0	0	0		0		0
ZHY-028	143243	7	2	2017-07-03	2017-07-24	2020-09-22	1	0	1	0	0																						0	1	0				1	15	1	1	1	0		0		1	1
ZHY-029	143169	7		2017-06-02	2017-07-14				0																														0		0	0	0
ZHY-030	143826	7		2017-08-15	2017-09-22				0																														0		0	0	0
ZHY-031	143863	7		2017-09-12	2017-10-10				0																														0		0	0	0
ZHY-032	143846	7	1	2017-08-01	2017-10-06	2020-09-09	1	0	1	0	0																						0	0	0				1	3	1	0	0	0		0		0
ZHY-033	144555	7	2	2017-09-12	2017-10-27	2020-12-17	2	0	1	0	0																						0	0	0				1	1	1	0	0	0		0		0
ZHY-034	144713	7	2	2017-09-12	2017-11-30	2020-09-15	1	0	1	1	0																						0	0	0				1	1	1	0	0	1	1	0		1	1
ZHY-035	144599	7		2017-08-15	2017-11-01				0																														0		0	0	0
ZHY-036	144828	7	2	2017-11-10	2017-12-01	2020-12-21	1	0	1	0	0																						0	0	0				1	2	1	0	0	0		0		0
ZHY-037	174402	7	1	2017-12-19	2018-01-09	2020-09-23	1	0	1	1	0																						0	1	1	амфитамин			1	20	1	0	1	1	2	0		1	1
ZHY-038	188062	7	2	2017-11-21	2018-01-12	2020-10-19	1	0	1	0	0																						0	1	0				1	3	1	0	0	0		0		1	1
ZHY-039	194424	7	2	2017-03-14	2018-02-09	2020-12-18	2	0	1	0	0																						0	0	0				1	3	1	0	0	1	1	0		1	1
ZHY-040	195276	7	1	2018-03-13	2018-04-05	2020-09-07	1	0	1	1	0																						0	0	0				1	10	1	0	1	1	1	0		1	1
ZHY-041	127621	7	2	2018-02-02	2018-06-13	2020-09-14	1	0	1	0	0																						0	0	0				1	3	1	0	0	0		0		0
ZHY-042	195891	7	2	2018-06-07	2018-06-27	2020-09-07	1	0	1	0	0																						0	0	0				1	5	1	0	1	0		0		1	1
ZHY-043	182307	7	1	2018-06-22	2018-07-05	2020-12-18	1	1	1	1	1	2018-05-31	2	0	0	0	0	0	0	0		0	1	0	0	0	0	0	0	1	0		0	1	0		0		1	20	1	0	1	1	1	0		1	1
ZHY-044	196019	7	2	2018-06-25	2018-07-25	2020-12-18	2	0	1	0	0																						0	0	0				1	4	1	0	0	1	1	0		0
ZHY-045	196514	7		2018-07-31	2018-09-14				0																														0		0	0	0
ZHY-046	185219	7	1	2018-09-17	2018-09-27	2020-10-20	1	0	1	0	0																						0	1	0				1	3	1	0	0	0		0		1	1
ZHY-047	185432	7	1	2018-09-13	2018-09-27	2020-11-27	1	0	1	0	0																						0	0	0				1	3	1	0	0	0		0		1	1
ZHY-048	192130	7	2	2018-09-04	2018-10-01	2020-10-06	1	0	1	1	0																						0	0	0				1	2	1	0	1	1	1	0		1	1
ZHY-049	184974	7	2	2018-10-02	2018-10-10	2020-09-08	1	0	1	0	0																						0	0	0				1	3	1	0	1	0		0		1	1
ZHY-050	185952	7	2	2018-10-08	2018-11-28	2020-12-17	1	0	1	0	0																						0	0	0				1	3	1	0	1	1	1	0		0
ZHY-051	198483	7	2	2018-11-22	2018-12-05	2020-12-10	1	0	1	0	0																						0	0	0				1	3	1	0	0	0		0		1	1
ZHY-052	186723	7	2	2018-11-23	2018-12-10	2020-10-28	1	1	1	1	1	2014-10-01	2	0	0	0	0	1	0	0		0	0	0	0	0	0	1	0	1	0		0	1	0		0		1	0	0	0	0
ZHY-053	196298	7		2018-09-04	2018-12-07				0																														0		0	0	0
ZHY-054	185730	7	2	2018-12-21	2019-01-10	2020-10-29	1	0	1	0	0																						0	0	0				1	1	1	0	0	0		0		1	1
ZHY-055	187991	7	2	2018-01-09	2019-01-25	2020-11-16	1	0	1	1	0																						0	0	0				1	2	1	0	0	1	1	0		1	1
ZHY-056	195606	7	2	2019-01-17	2019-02-06	2020-10-20	1	1	2	1	1	2017-02-02	2	0	1	0	1	1	0	1	ширка	0	1	0	1	0	0	0	0	0	0		0	1	1	метадон	1	2	2	5	1	0	1	1	5	0		0
ZHY-057	193588	7	2	2018-12-04	2019-03-07	2020-10-30	1	0	1	0	0																						0	1	0				1	2	1	0	1	0		0		0
ZHY-058	51178	7	2	2015-07-20	2019-04-11	2020-10-08	1	0	1	0	0																						0	0	0				1	3	1	0	0	0		0		0
ZHY-059	207977	7	1	2019-04-15	2019-05-02	2020-09-18	1	0	1	0	0																						0	0	0				1	2	1	0	0	0		0		0
ZHY-060	214118	7	2	2019-05-21	2019-06-14	2020-11-11	1	0	1	0	0																						0	1	0				1	3	1	0	0	0		0		1	1
ZHY-061	211710	7	2	2019-05-30	2019-06-12	2020-10-20	1	0	1	0	0																						0	0	0				1	4	1	1	0	0		0		1	1
ZHY-062	223048	7	2	2019-08-06	2019-08-27	2020-12-18	2	0	1	0	0																						0	1	0				1	10	1	0	0	0		0		1	1
ZHY-063	206995	7	2	2019-03-28	2019-07-25	2020-12-15	1	0	1	0	0																						0	0	0				1	1	1	0	0	0		0		1	1
ZHY-064	231050	7	2	2019-10-17	2019-11-08	2020-10-29	1	0	1	1	0																						0	1	1	фен			1	5	1	0	1	0		0		1	1
ZHY-065	231926	7	1	2019-10-15	2019-11-11	2020-12-08	2	0	1	0	0																						1	1	0				1	5	1	0	1	0		0		1	1
ZHY-066	71308	7	2	2016-01-05	2016-02-12	2020-12-17	2	0	1	0	0																						0	0	0				1	3	1	0	0	0		0		1	1
ZHY-067	234440	7	1	2019-10-15	2019-11-25	2020-11-09	2	0	1	1	0																						0	1	0				1	6	1	0	0	1	1	0		1	1
ZHY-068	234430	7	2	2019-10-21	2019-11-25	2020-11-09	2	0	1	0	0																						0	0	0				1	9	1	0	0	1	1	0		1	1
ZHY-069	233577	7	1	2019-11-11	2019-11-26	2020-12-07	1	0	1	0	0																						0	0	0				1	1	1	0	0	0		0		1	1
ZHY-070	233832	7	2	2019-11-14	2019-11-26	2020-11-10	1	1	1	1	1	2017-01-01	4	0	0	0	0	0	0	0		0	1	0	0	0	0	0	0	0	1	ібупрофен	1	1	0		0		1	50	1	0	0	1	2	0		0
ZHY-071	236855	7	2	2019-09-19	2019-12-10	2020-10-29	1	0	1	0	0																						0	0	0				1	1	1	0	1	0		0		1	1
ZHY-072	201787	7		2017-07-05	2019-04-17				0																														0		0	0	0
[truncated: 116 more columns]
