# Supplementary material for: Modes of HIV transmission among young women and their sexual partners in Ukraine
Source: PLoS One. 2024 Jun 26;19(6):e0305072. doi: 10.1371/journal.pone.0305072 (PMC11207155; doi:10.1371/journal.pone.0305072)
Supplement: S2 Data — (CSV) [file pone.0305072.s005.csv]

id	scr_date	ref_card	td_1	td_2	td_3	inf_cons	td_4	forma_1_tehnichni_dani_complete	se_1	se_2___1	se_2___2	se_2___3	se_3	se_4	se_5	se_6___2	se_6___3	se_7	se_8	se_9	se_10	se_11	se_12	se_13	se_14	se_15	forma_2_sexualni_ryzyky_complete	td_6	td_6_1	td_6_2	td_6_3	td_6_4	td_6_5	td_7	mot	td_7_1	td_7_2	td_8	td_9	td_10	td_10_1	forma_3_reyestracia_complete	idu_1	idu_1_1	idu_1_2	idu_1_3	idu_2_1	idu_2_2	idu_2_3
488-1	2020-10-08	1	1	CHK-090	6	1	2	1	3	1	0	1	0	0	0	0	0			1	0			2		3	1	1	1	1	1		3	0				1	0	1		1	0	0
488-2	2020-10-12	1	1	CHK-042	6	1	2	1	2	1	1	1	0	0	0	0	0			0	0			4		4	1	1	1	1	1	1	3	1	0	2020-10-12	2020-10-12		0	1		1	0	0
488-3	2020-10-21	1	1	CHK-028	6	1	1	1	2	1	0	1	0	0	0	0	0			0	0			2		3	1	1	1	1	1	1	3	0				1	0	1		1	0	0
488-4	2020-11-11	1	2	CHK-028	6	1	2	2	2	1	0	1	0	0	0	0	0			0	0			3		3	2	1	1	1	1	1	3	0				1	0	1		2	0	0
488-5	2020-11-26	1	1	CHK-053	6	1	2	2	2	1	1	1	0	0	0	0	0			1	0			4		3	2	1	1	1	1	1	3	0				1	0	1		2	0	0
488-6	2020-11-30	1	1	CHK-040	6	1	2	2	3	1	0	0	0	0	0	0	0			0	0			3		3	2	1	1	1	1	1	3	0				1	0	1		2	1	0
488-7	2020-12-07	1	1	CHK-015	6	1	1	2	2	1	0	1	0	0	0	0	0			0	0			2		4	2	1	1	1	1	1	3	0				1	0	1		2	0	0
488-8	2020-12-07	1	1	CHK-061	6	1	2	2	2	1	1	1	0	0	0	0	0			0	0			3		4	2	1	1	1	1	1	3	0				0		1		2	1	0
488-9	2020-12-14	1	1	CHK-008	6	1	2	2	3	1	1	1	0	0	0	0	0			0	0			3		4	2	1	1	1	1	1	3	1	0	2019-01-31	2019-01-31		0	1		2	0	0
488-10	2020-12-16	1	1	CHK-006	6	2	2	2	10	1	0	1	1	0	0	0	0			0	0	1		2		3	2	1	1	1	1	1	3	1	0	2016-03-25	2016-03-23		1	1		2	1	1	2015-12-16	4	0	1	0
488-11	2020-12-16	1	1	CHK-043	6	2	2	2	10	1	0	1	0	0	0	0	0			0	0			4		2	2	1	1	1	1	1	3	1	0	2019-08-30	2019-08-30		0	1		2	0	0
488-12	2020-12-16	1	1	CHK-076	6	2	2	2	3	1	0	0	0	0	0	0	0			0	0			3		4	2	1	1	1	1	1	3	1	0	2015-12-17	2015-12-17		0	1		2	0	0
488-13	2020-12-16	1	1	CHK-009	6	2	2	2	18	1	1	1	0	0	0	0	0			0	0			4		5	2	1	1	1	1	1	3	1	0	2016-09-16	2016-09-16		0	1		2	1	0
488-14	2020-12-18	1	1	CHK-079	6	1	1	2	5	1	0	1	0	0	0	0	0			0	0			3		4	2	1	1	1	1	1	3	1	0	2018-08-13	2018-08-13		0	1		2	1	0
490-1	2020-11-30	1	3	DNK-026-3	3	1	2	1	5	1	0	0	0	0	0	0	0			0	0			1		2	1	1	1	1	1	1	3	1	0	2020-05-12	2010-05-16		0	1		1	0	0
490-2	2020-12-22	1	1	DNK-035-1	3	2	2	1	30	1	0	0	0	0	0	0	0			0	0			4		3	1	1	1	1	1	1	3	1	0	2017-05-16	2017-05-16		0	1		1	0	0
492-1	2020-11-10	1	1	LVV-025	8	1	1	1	4	1	0	1	0	0	0	0	0			1	0			4		4	1	1	1	1	1	1	3	1	0	2017-12-28	2018-02-12		0	1		1	1	1	2007-10-01	4	0	0	0
492-2	2020-11-11	1	1	LVV-021	8	1	2	1	7	1	1	1	1	0	0	0	0			0	0	0		3		4	1	1	1	1	1	1	3	1	1	2016-07-22	2016-11-22		1	1		1	1	1	2007-06-01	2	0	0	0
492-3	2020-11-18	1	2	LVV-057	8	1	2	1	6	1	1	1	0	0	0	0	0			0	0			4		3	1	1	1	1	1	1	3	1	0	2019-01-31	2019-02-14		0	1		1	1	1	2001-11-01	4	0	0	0
492-4	2020-11-20	1	1	LVV-024	8	1	2	1	5	1	0	0	1	0	0	0	0			0	0	0		5		3	1	1	1	1	1	1	3	1	1	2016-04-20	2016-06-01		0	1		1	1	1	2006-03-01	1	0	0	0
492-5	2020-11-24	1	1	LVV-040	8	1	2	1	4	1	0	1	0	0	0	0	0			0	0			4		3	1	1	1	1	1	1	3	1	1	2016-08-15	2016-09-27		0	1		1	1	1	2010-12-01	4	0	0	0
492-6	2020-11-24	1	1	LVV-006	8	1	2	1	4	1	0	0	0	0	0	0	0			0	0			4		2	1	1	1	1	1	1	3	1	1	2018-05-21	2018-05-21		1	1		1	1	1	2009-05-01	2	0	0	0
492-7	2020-12-15	1	2	LVV-043	8	1	2	1	7	1	1	1	0	0	0	0	0			0	0			5		4	1	1	1	1	1	1	3	1	1	2019-02-13	2019-02-13		1	1		1	1	1	2010-12-01	1	1	0	1
492-8	2020-12-16	1	1	LVV-044	8	1	2	1	7	1	1	1	0	1	0	0	0			0	0		1	3		3	1	1	1	1	1	1	3	1	1	2019-02-10	2019-02-10		1	1		1	1	1	2015-02-01	2	1	0	0
492-9	2020-12-16	1	2	LVV-005	8	1	2	1	5	1	1	1	0	0	0	0	0			0	0			4		3	1	1	1	1	1	1	3	1	1	2019-03-11	2019-08-12		1	1		1	1	1	2017-04-01	3	0	0	0
492-10	2020-12-17	1	1	LVV-030-1	8	1	2	1	4	1	0	1	0	1	0	0	0			0	0		1	2		4	1	1	1	1	1	1	3	1	1	2018-12-12	2018-12-12		1	1		1	1	1	2009-01-01	2	0	0	0
492-11	2020-12-17	1	1	LVV-041	8	1	2	1	5	1	1	1	1	1	0	0	0			0	0	1	1	4		4	1	1	1	1	1	1	3	1	1	2017-11-28	2017-11-28		1	1		1	1	1	2005-06-01	1	0	1	0
492-12	2020-12-18	1	3	LVV-011	8	1	2	1	6	1	1	1	0	0	0	0	0			0	0			4		2	1	0												0	3	1
492-13	2020-12-18	1	2	LVV-001	8	1	2	1	2	1	1	1	0	0	0	0	0			0	0			2		4	1	1	1	1	1	1	3	0				1	1	1		1	1	1	2012-02-01	3	0	0	0
492-14	2020-12-18	1	1	LVV-011	8	1	2	1	2	1	0	1	0	0	0	0	0			0	0			2		2	1	1	1	1	1	1	3	0				1	1	1		1	1	1	2015-12-01	4	0	0	0
492-15	2020-12-18	1	2	LVV-058	8	1	2	1	3	1	0	0	0	0	0	0	0			0	0			4		4	1	1	1	1	1	1	3	0				1	1	1		1	1	1	2017-07-01	3	0	0	0
492-16	2020-12-18	1	3	LVV-058	8	1	2	1	7	1	0	0	0	0	0	0	0			0	0			4		2	1	1	1	1	1	1	3	0				1	1	1		1	1	1	2015-01-01	4	0	0	0
492-17	2020-12-21	1	1	LVV-027	8	1	2	1	4	1	0	0	0	0	0	0	0			0	0			2		3	1	1	1	1	1	1	3	1	1	2018-11-26	2019-08-05		1	1		1	1	1	2003-11-01	2	0	0	0
492-18	2020-12-21	1	1	LVV-049	8	1	2	1	5	1	1	1	1	1	0	0	0			0	0	1	1	2		3	1	1	1	1	1		3	1	1	2019-01-10	2019-01-28		1	1		1	1	1	2018-01-01	2	0	1	0
492-19	2020-12-21	1	1	LVV-060	8	1	2	1	2	1	1	1	0	0	1	1	1	0	1	0	0		1	2	2	3	1	1	1	1	1		3	1	0	2015-12-10	2016-01-13		1	1		1	1	1	2015-11-01	4	0	0	0
493-1	2020-09-28	1	1	MYK-039	5	1	1	2	6	1	0	1	0	1	0	0	0			1	0		1	3		3	2	1	1	1	1	1	3	1	0	2013-02-01	2013-02-11		0	1		2	0	0
493-2	2020-09-29	1	1	MYK-038	5	1	1	1	8	1	0	1	1	0	0	0	0			1	0	1		2		4	1	1	1	1	1	1	3	1	1	2016-06-25	2016-06-25		1	1		1	0	1	2015-01-30	4	0	0	0
493-3	2020-09-30	1	1	MYK-004	5	1	1	1	5	1	0	1	0	1	0	0	0			0	0		1	3		2	1	1	1	1	1	1	3	1	0	2014-01-04	2014-07-21		0	1		1	0	0
493-4	2020-09-30	1	2	MYK-021	5	1	1	1	14	1	0	1	0	1	0	0	0			1	0		1	4		3	1	1	1	1	1	1	3	1	0	2015-10-23	2016-06-06		0	1		1	0	0
493-5	2020-10-07	1	3	MYK-044	5	1	1	1	3	1	0	1	0	1	0	0	0			0	0		1	3		2	1	1	1	1	1	1	3	1	1	2012-12-26	2020-07-31		0	1		1	1	1	2010-08-04	3	1	0	0
493-6	2020-10-07	1	1	MYK-001	5	1	1	1	2	1	0	1	0	1	0	0	0			0	0		1	2		4	1	1	1	1	1	1	3	1	0	2018-09-06	2018-10-11		0	1		1	1	0
493-7	2020-10-08	1	3	MYK-031	5	1	1	1	8	1	1	1	0	0	0	0	0			0	0			3		3	1	1	1	1	1	1	3	1	0	2017-05-03	2017-05-11		0	1		1	0	0
493-8	2020-10-19	1	2	MYK-020	5	1	1	1	4	1	0	0	1	1	0	0	0			0	0	0	1	4		2	1	1	1	1	1	1	3	1	1	2016-11-24	2017-01-04		1	1		1	1	1	2012-06-12	2	0	0	0
493-9	2020-10-19	1	1	MYK - 002	5	1	1	1	15	1	1	1	1	1	0	0	0			1	0	1	1	4		2	1	1	1	1	1	1	3	1	1	2013-05-24	2015-06-05		1	1		1	1	1	2010-10-01	2	0	0	0
493-10	2020-10-21	1	4	MYK- 030	5	1	1	1	20	1	1	1	1	1	0	0	0			1	0	0	1	4		3	1	1	1	1	1	1	3	1	0	2012-10-15	2017-08-01		0	1		1	0	0
493-11	2020-10-22	1	1	МYK-013	5	1	2	1	7	1	0	1	0	1	0	0	0			1	0		1	4		3	1	1	1	1	1	1	3	1	0	2016-12-01	2017-01-05		0	1		1	0	0
493-12	2020-10-22	1	1	MYK-047	5	1	1	1	3	1	0	1	0	0	0	0	0			0	0			3		2	1	1	1	1	1	1	3	1	0	2017-11-09	2017-11-28		1	1		1	0	0
493-13	2020-10-23	1	1	MYK-009	5	1	1	1	3	1	0	1	0	1	0	0	0			0	0		1	4		3	1	1	1	1	1	1	3	1	0	2015-09-29	2016-02-16		0	1		1	0	0
493-14	2020-10-27	1	3	MYK-012	5	1	2	1	8	1	0	1	0	1	0	0	0			0	0		1	3		3	1	1	1	1	1	1	3	1	0	2017-06-26	2017-06-30		0	1		1	0	0
493-15	2020-10-28	1	2	MYK-015	5	1	2	1	4	1	0	1	0	1	0	0	0			1	0		1	3		2	1	1	1	1	1	1	3	1	0	2015-10-08	2015-11-17		0	1		1	1	0
493-16	2020-10-28	1	1	MYK-008	4	1	2	2	3	1	0	0	0	1	0	0	0			0	0		1	4		4	1	1	1	1	1	1	3	1	0	2017-06-01	2017-06-08		0	1		1	0	0
493-17	2020-10-29	1	1	MYK-015	5	1	2	1	2	1	0	0	0	0	0	0	0			0	0			5		2	1	1	1	1	1	1	3	0				0		0	1	1
493-18	2020-11-04	1	1	MYK-037	5	1	2	1	5	1	0	1	0	1	0	0	0			1	0		1	5		3	1	1	1	1	1	1	3	1	0	2017-04-26	2017-05-15		0	1		1	1	0
493-19	2020-11-04	1	2	MYK-029	5	1	2	1	7	1	1	1	0	1	0	0	0			1	0		1	4		3	1	1	1	1	1	1	3	1	0	2010-02-15	2010-08-23		1	1		1	0	0
493-20	2020-11-05	1	5	MYK-046	5	1	2	1	8	1	1	1	0	0	0	0	0			1	0			3		3	1	1	1	1	1	1	3	1	1	2017-12-15	2018-01-08		1	1		1	1	1	2015-07-22	2	0	0	0
495-1	2020-11-04	1	1	LUT-001	9	1	1	0	6	1	0	1	0	1	0	0	0			0	0		2	3		3	0	1	1	1	1	1	3	1	0	2014-08-13	2014-08-27		0	1		0	0	0
495-2	2020-11-09	1	1	LUT-008	9	1	1	0	7	1	0	1	0	1	0	0	0			1	0		2	4		3	0	1	1	1	1		3	0				1	0	1		0	0	0
495-3	2020-11-12	1	1	LUT-002	9	1	1	0	3	1	0	1	0	1	8	1	1	0	1	0	0		2	4	3	4	0	1	1	1	1		3	0				1	0	1		0	0	0
495-4	2020-12-09	1	1	LUT-006	9	1	2	0	4	1	0	1	0	1	0	0	0			0	0		1	4		3	0	1	1	1	1		3	1	0	2020-11-05	2018-06-25		0	1		0	0	0
495-5	2020-12-10	1	1	LUT-045	9	1	1	0	4	1	0	1	0	1	0	0	0			1	0		2	4		2	0	1	1	1	1		3	0				1	0	1		0	0	0
496-1	2020-10-30	1	1	ZHY-046	7	1	1	1	8	1	0	0	0	0	0	0	0			0	0			2		3	1	1	1	1	1	1	3	1	0	2019-02-17	2019-02-17		0	1		1	1	0
496-2	2020-11-09	1	1	ZHY-009	7	1	1	1	3	1	0	0	0	0	0	0	0			1	0			3		3	1	1	1	1	1	1	3	1	0	2019-02-21	2019-02-21		0	1		1	0	0
496-3	2020-11-25	1	2	ZHY-018	7	1	2	1	4	1	0	0	0	0	0	0	0			1	0			4		3	1	1	1	1	1	1	3	1	0	2016-01-01	2018-03-16		0	1		1	0	0
496-4	2020-11-27	1	1	ZHY-047	7	1	1	1	5	1	0	0	0	1	0	0	0			0	0		1	5		4	1	1	1	1	1	1	3	1	0	2018-09-27	2018-09-27		0	1		1	0	0
496-5	2020-12-07	1	1	ZHY-002	7	1	2	1	3	1	0	0	0	0	0	0	0			1	0			4		3	1	1	1	1	1	1	3	1	0	2017-03-17	2017-03-17		0	1		1	0	0
496-6	2020-12-15	1	1	ZHY-051	7	2	2	1	5	1	0	0	0	0	0	0	0			0	0			4		2	1	1	1	1	1	1	3	1	0	2018-07-09	2018-07-09		0	1		1	1	0
496-7	2020-12-18	1	1	ZHY-060	7	1	2	1	5	1	0	1	0	1	0	0	0			0	0		1	4		3	1	1	1	1	1	1	3	1	0	2019-06-18	2019-06-25		0	1		1	1	0
[truncated: 67 more columns]
